# Supplementary material for: Machine learning based tuberculosis (ML-TB) health predictor model: early TB health disease prediction with ML models for prevention in developing countries
Source: PeerJ Comput Sci. 2024 Oct 16;10:e2397. doi: 10.7717/peerj-cs.2397 (PMC11623013; doi:10.7717/peerj-cs.2397)
Supplement: Supplemental Information 1 [file peerj-cs-10-2397-s001.py]

#Loading Libraries
import pandas as pd
import numpy as np

from sklearn.preprocessing import StandardScaler
from sklearn.model_selection import train_test_split

import plotly.graph_objects as go
import plotly.figure_factory as ff
import matplotlib.pyplot as plt
import warnings
warnings.filterwarnings("ignore")

#Machine Learning algorithms
from sklearn.tree import DecisionTreeClassifier
from sklearn.naive_bayes import GaussianNB
from sklearn.linear_model import LogisticRegression
from sklearn.ensemble import AdaBoostClassifier
from sklearn.neural_network import MLPClassifier
#Models metrics
from sklearn import metrics
from sklearn.metrics import accuracy_score,confusion_matrix,f1_score,precision_score,recall_score

#Loading Data
data = pd.read_excel('TB_Dataset.xlsx')
print('Number of patients in the dataset are : {}'.format(len(data)))
data

#Dataset Exploration

#Samples under each label
lbls = list(data.groupby('Prediction').size().index)
lblCnt = list(data.groupby('Prediction').size().values)
fig = go.Figure(go.Pie(labels=lbls, values=lblCnt, pull=[0, 0.02],
    texttemplate = "%{label} <br>%{percent}",
    textposition = "inside"))
fig.update_layout(title="TB DATA DISTRIBUTION")
fig.show()

catCols = [1, 3, 4, 5, 6, 7, 8, 9, 10, 11, 12, 13, 14, 15, 16]
# Convert categorical columns to numeric automatically
for val in catCols:
    data.iloc[:, val] = data.iloc[:, val].astype("category").cat.codes

trainCols = [1, 2, 3, 4, 5, 6, 7, 8, 9, 10, 11, 12, 13, 14, 15, 16]
feature_cols = data.columns[trainCols]
feature_cols

#Data features under each category
fig = plt.figure(figsize = (12,12))
ax = fig.gca()
data[feature_cols].hist(ax = ax,color='g')
plt.show()

#Correlation Matrix
corr = data[feature_cols].corr()

fig = ff.create_annotated_heatmap(z=corr.values, showscale=True, 
                                  annotation_text=np.round(corr.values, 2), 
                                  x=list(corr.columns), y=list(corr.columns))

fig.update_layout(autosize = True, width = 1000,height = 1000)

fig.show()

xdata = data.iloc[:, 1:-1]
ydata = data.iloc[:, -1]

#Data Standardization
std_scaler = StandardScaler().fit(xdata)
xdata = std_scaler.transform(xdata)

#Data Splitting
X_train, X_test, y_train, y_test = train_test_split(xdata, ydata, test_size = 0.3, random_state = 1)
#Dataframe to store all models performance measures values
performDF = pd.DataFrame(index = ['Accuracy', 'Precision', 'Recall', 'F1_Score'])

##Machine Learning Models

#Decision Tree
"""Model Fitting and Visualization"""
#Parameters of model
clf = DecisionTreeClassifier(criterion='entropy')
#Model Training
clf.fit(X_train, y_train)
#Model Testing
pred_y = clf.predict(X_test)
#Results calculation
accuracy = round(accuracy_score(y_test, pred_y)*100, 2)
recall = round(recall_score(y_test, pred_y,pos_label='TB Suspected')*100, 2)
precision = round(precision_score(y_test, pred_y,pos_label='TB Suspected')*100, 2)
f1Score = round(f1_score(y_test, pred_y,pos_label='TB Suspected')*100, 2)
#Performance measures into dataframe
performDF.insert(0, 'DT', [accuracy, precision, recall, f1Score])
#Displaying and visualizing Results
confMat = pd.DataFrame(confusion_matrix(y_test, pred_y))
print('Confusion Matrix')
display(confMat)

fig = go.Figure(go.Bar( x=performDF.index, y=performDF.DT, texttemplate = "%{value}%", textposition = "inside",
                        marker=dict(color=['darkblue','darkgreen','chocolate','brown'])))
fig.update_layout(title="Performance Metrics Comparison of Decision Tree", autosize=False, width=500, height=500,  
                  yaxis_range = [86,95])
fig.show()

from six import StringIO  
from IPython.display import Image  
from sklearn.tree import export_graphviz
import pydotplus
dot_data = StringIO()
clf = DecisionTreeClassifier(criterion='entropy')
clf.fit(X_train, y_train)
export_graphviz(clf, out_file=dot_data,  
                filled = True, rounded = True,
                special_characters = True, feature_names = feature_cols)
graph = pydotplus.graph_from_dot_data(dot_data.getvalue())  
graph.write_png('tb.png')
Image(graph.create_png())


#### Guassian Naive Bayes

"""Model Fitting and Visualization"""
#Parameters of model
clf = GaussianNB()
#Model Training
clf.fit(X_train, y_train)
#Model Testing
pred_y = clf.predict(X_test)
#Results calculation
accuracy = round(accuracy_score(y_test, pred_y)*100, 2)
recall = round(recall_score(y_test, pred_y,pos_label='TB Suspected')*100, 2)
precision = round(precision_score(y_test, pred_y,pos_label='TB Suspected')*100, 2)
f1Score = round(f1_score(y_test, pred_y,pos_label='TB Suspected')*100, 2)
#Performance measures into dataframe
performDF.insert(1, 'GNB', [accuracy, precision, recall, f1Score])
#Displaying and visualizing Results
confMat = pd.DataFrame(confusion_matrix(y_test, pred_y))
print('Confusion Matrix')
display(confMat)

fig = go.Figure(go.Bar( x=performDF.index, y=performDF.GNB, texttemplate = "%{value}%", textposition = "inside",
                        marker=dict(color=['darkblue','darkgreen','chocolate','brown'])))
fig.update_layout(title="Performance Metrics Comparison of Naive Bayes", autosize=False, width=500, height=500,  
                  yaxis_range = [86,91])
fig.show()


#### Linear Regression Classifier

"""Model Fitting and Visualization"""
#Parameters of model
clf = LogisticRegression(max_iter = 250)
#Model Training
clf.fit(X_train, y_train)
#Model Testing
pred_y = clf.predict(X_test)
#Results calculation
accuracy = round(accuracy_score(y_test, pred_y)*100, 2)
recall = round(recall_score(y_test, pred_y,pos_label='TB Suspected')*100, 2)
precision = round(precision_score(y_test, pred_y,pos_label='TB Suspected')*100, 2)
f1Score = round(f1_score(y_test, pred_y,pos_label='TB Suspected')*100, 2)
#Performance measures into dataframe
performDF.insert(2, 'LRC', [accuracy, precision, recall, f1Score])
#Displaying and visualizing Results
confMat = pd.DataFrame(confusion_matrix(y_test, pred_y))
print('Confusion Matrix')
display(confMat)

fig = go.Figure(go.Bar( x=performDF.index, y=performDF.LRC, texttemplate = "%{value}%", textposition = "inside",
                        marker=dict(color=['darkblue','darkgreen','chocolate','brown'])))
fig.update_layout(title="Performance Metrics Comparison of Linear Regression", autosize=False, width=500, height=500, 
                  yaxis_range = [86,92])
fig.show()


#### AdaBoost Ensembler

"""Model Fitting and Visualization"""
#Parameters of model
clf = AdaBoostClassifier()
#Model Training
clf.fit(X_train, y_train)
#Model Testing
pred_y = clf.predict(X_test)
#Results calculation
accuracy = round(accuracy_score(y_test, pred_y)*100, 2)
recall = round(recall_score(y_test, pred_y,pos_label='TB Suspected')*100, 2)
precision = round(precision_score(y_test, pred_y,pos_label='TB Suspected')*100, 2)
f1Score = round(f1_score(y_test, pred_y,pos_label='TB Suspected')*100, 2)
#Performance measures into dataframe
performDF.insert(3, 'AdaBoost', [accuracy, precision, recall, f1Score])
#Displaying and visualizing Results
confMat = pd.DataFrame(confusion_matrix(y_test, pred_y))
print('Confusion Matrix')
display(confMat)

fig = go.Figure(go.Bar( x=performDF.index, y=performDF.AdaBoost, texttemplate = "%{value}%", textposition = "inside",
                        marker=dict(color=['darkblue','darkgreen','chocolate','brown'])))
fig.update_layout(title="Performance Metrics Comparison of AdaBoost", autosize=False, width=500, height=500, 
                  yaxis_range = [86,96])
fig.show()

#### Neural Network

"""Model Fitting and Visualization"""
#Parameters of model
clf = MLPClassifier(max_iter=1000)
#Model Training
clf.fit(X_train, y_train)
#Model Testing
pred_y = clf.predict(X_test)
#Results calculation
accuracy = round(accuracy_score(y_test, pred_y)*100, 2)
recall = round(recall_score(y_test, pred_y,pos_label='TB Suspected')*100, 2)
precision = round(precision_score(y_test, pred_y,pos_label='TB Suspected')*100, 2)
f1Score = round(f1_score(y_test, pred_y,pos_label='TB Suspected')*100, 2)
#Performance measures into dataframe
performDF.insert(4, 'NN', [accuracy, precision, recall, f1Score])
#Displaying and visualizing Results
confMat = pd.DataFrame(confusion_matrix(y_test, pred_y))
print('Confusion Matrix')
display(confMat)

fig = go.Figure(go.Bar( x=performDF.index, y=performDF.NN, texttemplate = "%{value}%", textposition = "inside",
                        marker=dict(color=['darkblue','darkgreen','chocolate','brown'])))
fig.update_layout(title="Performance Metrics Comparison of Neural Network",autosize=False, width=500, height=500, 
                  yaxis_range = [86,96])
fig.show()


### Comparison

"""Overall Comparison and Visualization"""
print('Comparision Table')
performDFT = performDF.T
display(performDFT)
fig = go.Figure(data=[  go.Bar(name='Accuracy', x=performDFT.index, y=performDFT.Accuracy, texttemplate = "%{value}%",
                        textposition = "inside"),
                        go.Bar(name='Precision', x=performDFT.index, y=performDFT.Precision,  texttemplate = "%{value}%",
                        textposition = "inside"),
                        go.Bar(name='Recall', x=performDFT.index, y=performDFT.Recall,  texttemplate = "%{value}%",
                        textposition = "inside"),
                        go.Bar(name='F1_Score', x=performDFT.index, y=performDFT.F1_Score,  texttemplate = "%{value}%",
                        textposition = "inside"),
                     ])
# Change the bar mode
fig.update_layout(barmode='group', title="Comparative Analysis of ML Algorithms", yaxis_range = [86,96],
                         xaxis_title_text="ML Algorithms",  yaxis_title_text="Performance Metrics")
fig.show()


###colors = ['red','green','blue','brown','purple']marker_color=colors
### Comparison

"""Overall Comparison and Visualization"""
performDFT = performDF.T

fig = go.Figure(data=[  go.Bar(name='Accuracy', x=performDFT.index, y=performDFT.Accuracy, texttemplate = "%{value}%",
                        textposition = "inside", marker=dict(color=['red', 'yellow','green','cyan','blue']))
                     ])
# Change the bar mode
fig.update_layout(barmode='group', width=500, height=500, yaxis_range = [86,96], 
                  xaxis_title_text="ML Algorithms",  yaxis_title_text="Accuracy Rate")
fig.show()


### Comparison

"""Overall Comparison and Visualization"""
performDFT = performDF.T

fig = go.Figure(data=[  go.Bar(name='Precision', x=performDFT.index, y=performDFT.Precision,  texttemplate = "%{value}%",
                        textposition = "inside",  marker=dict(color=['red', 'yellow','green','cyan','blue']))
                       ])
# Change the bar mode
fig.update_layout(barmode='group', width=500, height=500, yaxis_range = [86,96],
                  xaxis_title_text="ML Algorithms",  yaxis_title_text="Precision Rate")
fig.show()


### Comparison

"""Overall Comparison and Visualization"""
performDFT = performDF.T
fig = go.Figure(data=[  go.Bar(name='Recall', x=performDFT.index, y=performDFT.Recall,  texttemplate = "%{value}%",
                        textposition = "inside", marker=dict(color=['red', 'yellow','green','cyan','blue']))
                     ])
# Change the bar mode
fig.update_layout(barmode='group', width=500, height=500, yaxis_range = [86,96],
                  xaxis_title_text="ML Algorithms",  yaxis_title_text="Recall Rate")
fig.show()


### Comparison

"""Overall Comparison and Visualization"""
performDFT = performDF.T
fig = go.Figure(data=[  
                        go.Bar(name='F1_Score', x=performDFT.index, y=performDFT.F1_Score,  texttemplate = "%{value}%",
                        textposition = "inside", marker=dict(color=['red', 'yellow','green','cyan','blue']))
                     ])
# Change the bar mode
fig.update_layout(barmode="group", width=500, height=500, yaxis_range = [86,96],
                  xaxis_title_text="ML Algorithms",  yaxis_title_text="F1_Score Rate")
fig.show()
