# Supplementary material for: Machine learning based tuberculosis (ML-TB) health predictor model: early TB health disease prediction with ML models for prevention in developing countries
Source: PeerJ Comput Sci. 2024 Oct 16;10:e2397. doi: 10.7717/peerj-cs.2397 (PMC11623013; doi:10.7717/peerj-cs.2397)
Supplement: Supplemental Information 2 [file peerj-cs-10-2397-s002.csv]

Patient ID	DATASET RELATED TO TB DISEASE																Prediction
	FEATURES: EARLY SIGNS, SYMPTOMS AND RISK FACTORS OF TB
	Cough	Cough Duration	Cough Type	Mucus	Chest Pain	Breathe State	Body Temperature	Chills	Pulmonary Effusion	ESR Value	Diet	Physique	Energy Adequacy	Smoking	Crowding	Exposed
1	No	0	No	No	Yes	Normal	Normal	No	No	Normal	Malnutrition	Weight Loss	Fatigue	Yes	Yes	Yes	Not Suspected
2	No	0	No	No	Normal	Normal	Normal	No	No	Disturbed	Malnutrition	Weight Loss	Fatigue	No	Yes	Yes	Not Suspected
3	No	0	Non Productive	No	Yes	Normal	Normal	No	No	Disturbed	Malnutrition	Healthy	Fit	Yes	Yes	No	Not Suspected
4	No	0	No	No	Yes	Dyspnea	Normal	No	No	Normal	Balanced	Weight Loss	Fit	Yes	Yes	No	Not Suspected
5	No	0	No	No	Normal	Normal	High	No	No	Normal	Malnutrition	Weight Loss	Fatigue	No	Yes	Yes	Not Suspected
6	No	0	No	No	Yes	Dyspnea	Normal	No	No	Normal	Malnutrition	Weight Loss	Fatigue	Yes	Yes	Yes	Not Suspected
7	Yes	1.5	Productive	No	Yes	Normal	Normal	No	No	Normal	Malnutrition	Weight Loss	Fatigue	Yes	Yes	No	Not Suspected
8	No	0	No	No	Yes	Normal	Normal	No	No	Normal	Malnutrition	Weight Loss	Fatigue	Yes	Yes	Yes	Not Suspected
9	No	0	Non Productive	No	Yes	Normal	High	No	No	Normal	Malnutrition	Weight Loss	Fatigue	No	Yes	Yes	Not Suspected
10	No	0	No	No	Normal	Normal	Normal	No	No	Normal	Malnutrition	Weight Loss	Fatigue	Yes	Yes	Yes	Not Suspected
11	No	0	No	No	Yes	Dyspnea	Normal	No	No	Normal	Balanced	Healthy	Fit	Yes	No	Yes	Not Suspected
12	No	0	No	No	Yes	Dyspnea	High	No	No	Normal	Balanced	Healthy	Fit	Yes	Yes	Yes	Not Suspected
13	Yes	1	Non Productive	No	No	Normal	High	No	No	Normal	Balanced	Healthy	Fit	Yes	Yes	Yes	Not Suspected
14	No	0	No	No	Normal	Dyspnea	High	No	No	Normal	Malnutrition	Weight Loss	Fatigue	Yes	Yes	Yes	Not Suspected
15	No	0	No	No	Yes	Dyspnea	Normal	No	No	Normal	Balanced	Healthy	Fit	No	No	Yes	Not Suspected
16	No	0.5	Non Productive	Clear	Yes	Normal	Normal	No	No	Normal	Malnutrition	Healthy	Fit	Yes	No	Yes	Not Suspected
17	No	0	No	No	Yes	Normal	Normal	No	No	Normal	Malnutrition	Weight Loss	Fit	Yes	No	Yes	Not Suspected
18	No	0	No	No	Normal	Normal	Normal	No	No	Normal	Malnutrition	Weight Loss	Fit	Yes	No	Yes	Not Suspected
19	Yes	0.5	Non Productive	Bloody	Yes	Normal	Normal	No	No	Normal	Malnutrition	Weight Loss	Fatigue	Yes	No	Yes	Not Suspected
20	No	0	No	No	Yes	Dyspnea	High	No	No	Normal	Malnutrition	Healthy	Fit	No	Yes	Yes	Not Suspected
21	No	0	No	No	Normal	Normal	High	No	No	Normal	Malnutrition	Weight Loss	Fatigue	No	Yes	Yes	Not Suspected
22	Yes	3	Productive	Bloody	Yes	Dyspnea	High	Yes	No	Disturbed	Malnutrition	Weight Loss	Fatigue	No	Yes	Yes	Not Suspected
23	No	0	No	No	Normal	Normal	Normal	No	No	Normal	Malnutrition	Weight Loss	Fatigue	Yes	Yes	Yes	Not Suspected
24	Yes	1	Non Productive	Clear	Yes	Dyspnea	Normal	No	No	Normal	Balanced	Healthy	Fit	Yes	No	Yes	Not Suspected
25	No	3	No	No	Yes	Normal	Normal	No	No	Normal	Balanced	Healthy	Fit	Yes	Yes	Yes	Not Suspected
26	No	0	No	No	Normal	Normal	High	No	No	Normal	Malnutrition	Weight Loss	Fatigue	Yes	Yes	Yes	Not Suspected
27	No	0	No	No	Yes	Normal	High	No	No	Normal	Malnutrition	Weight Loss	Fit	Yes	Yes	Yes	Not Suspected
28	Yes	3	Productive	Bloody	Normal	Dyspnea	High	Yes	No	Disturbed	Balanced	Weight Loss	Fatigue	Yes	Yes	No	Not Suspected
29	No	0	No	Clear	Yes	Dyspnea	High	No	No	Disturbed	Malnutrition	Weight Loss	Fatigue	Yes	Yes	No	Not Suspected
30	Yes	0.5	Non Productive	Clear	Yes	Dyspnea	High	Yes	No	Disturbed	Malnutrition	Weight Loss	Fatigue	Yes	No	Yes	Not Suspected
31	Yes	3	Non Productive	Bloody	Yes	Dyspnea	High	Yes	No	Disturbed	Malnutrition	Weight Loss	Fatigue	Yes	No	Yes	Not Suspected
32	Yes	1.5	Non Productive	Bloody	Yes	Dyspnea	High	Yes	No	Disturbed	Malnutrition	Weight Loss	Fatigue	Yes	Yes	Yes	Not Suspected
33	No	0	No	No	Yes	Normal	Normal	No	No	Normal	Malnutrition	Weight Loss	Fit	No	No	Yes	Not Suspected
34	No	0	No	No	Yes	Normal	High	No	No	Normal	Malnutrition	Weight Loss	Fit	Yes	No	No	Not Suspected
35	No	1	No	No	Normal	Normal	High	No	No	Normal	Balanced	Healthy	Fit	Yes	No	Yes	Not Suspected
36	No	0	No	No	Normal	Normal	Normal	No	No	Normal	Balanced	Healthy	Fit	No	No	No	Not Suspected
37	Yes	2.5	Non Productive	Clear	Normal	Normal	Normal	No	No	Normal	Balanced	Healthy	Fit	Yes	No	No	Not Suspected
38	No	0	No	No	Normal	Normal	High	No	No	Normal	Malnutrition	Healthy	Fit	No	Yes	Yes	Not Suspected
39	Yes	3	Productive	Bloody	Yes	Dyspnea	High	No	Yes	Disturbed	Balanced	Healthy	Fit	Yes	No	No	Not Suspected
40	Yes	3	Productive	Bloody	Yes	Dyspnea	High	No	No	Disturbed	Balanced	Healthy	Fit	Yes	No	Yes	Not Suspected
41	No	0	No	No	Yes	Normal	High	No	No	Normal	Balanced	Healthy	Fit	Yes	No	No	Not Suspected
42	No	0	No	No	Yes	Normal	High	No	No	Normal	Balanced	Weight Loss	Fit	Yes	No	Yes	Not Suspected
43	Yes	3	Productive	Clear	Normal	Dyspnea	High	No	No	Disturbed	Balanced	Healthy	Fit	Yes	No	Yes	Not Suspected
44	Yes	1.5	Non Productive	Clear	Normal	Dyspnea	High	No	No	Normal	Malnutrition	Weight Loss	Fatigue	Yes	Yes	Yes	Not Suspected
45	No	1.5	No	No	Yes	Normal	Normal	No	No	Normal	Malnutrition	Weight Loss	Fatigue	Yes	Yes	Yes	Not Suspected
46	No	0	No	No	Normal	Normal	Normal	No	No	Normal	Malnutrition	Weight Loss	Fatigue	No	Yes	Yes	Not Suspected
47	No	0	No	No	Yes	Normal	Normal	No	No	Disturbed	Malnutrition	Healthy	Fit	Yes	Yes	No	Not Suspected
48	No	0	No	No	Yes	Dyspnea	Normal	No	No	Disturbed	Balanced	Weight Loss	Fit	Yes	Yes	No	Not Suspected
49	No	0	No	No	Normal	Normal	High	Yes	No	Normal	Malnutrition	Weight Loss	Fatigue	No	Yes	Yes	Not Suspected
50	No	0	Non Productive	No	Yes	Dyspnea	Normal	No	No	Normal	Malnutrition	Weight Loss	Fatigue	Yes	Yes	Yes	Not Suspected
51	Yes	0	Productive	No	Yes	Normal	Normal	No	No	Normal	Malnutrition	Weight Loss	Fatigue	Yes	Yes	No	Not Suspected
52	No	0	No	No	Yes	Normal	Normal	No	Yes	Normal	Malnutrition	Weight Loss	Fatigue	Yes	Yes	Yes	Not Suspected
53	No	0	Non Productive	No	Yes	Normal	High	No	Yes	Normal	Malnutrition	Weight Loss	Fatigue	No	Yes	Yes	Not Suspected
54	No	0	Non Productive	No	Normal	Normal	Normal	No	No	Normal	Malnutrition	Weight Loss	Fatigue	Yes	Yes	Yes	Not Suspected
55	No	0	Non Productive	No	Yes	Dyspnea	Normal	No	No	Normal	Balanced	Healthy	Fit	Yes	No	Yes	Not Suspected
56	No	1.5	No	No	Yes	Dyspnea	High	No	No	Normal	Balanced	Healthy	Fit	Yes	Yes	Yes	Not Suspected
57	Yes	1	Non Productive	No	No	Normal	High	No	No	Normal	Balanced	Healthy	Fit	Yes	No	Yes	Not Suspected
58	No	0	No	No	Normal	Dyspnea	High	No	No	Normal	Malnutrition	Healthy	Fatigue	Yes	Yes	Yes	Not Suspected
59	No	0	No	No	Yes	Dyspnea	Normal	No	No	Normal	Balanced	Healthy	Fatigue	No	No	Yes	Not Suspected
60	No	0.5	Non Productive	Clear	Yes	Normal	High	No	No	Normal	Malnutrition	Healthy	Fit	Yes	No	Yes	Not Suspected
61	No	0	No	No	Yes	Dyspnea	Normal	No	No	Normal	Malnutrition	Weight Loss	Fit	Yes	No	Yes	Not Suspected
62	No	0	No	No	Normal	Normal	Normal	No	No	Normal	Malnutrition	Healthy	Fit	Yes	No	Yes	Not Suspected
63	Yes	0.5	Non Productive	Bloody	Yes	Normal	Normal	No	Yes	Normal	Malnutrition	Weight Loss	Fatigue	Yes	No	Yes	Not Suspected
64	No	0	No	No	Yes	Dyspnea	High	No	No	Normal	Malnutrition	Weight Loss	Fit	No	Yes	Yes	Not Suspected
65	No	0	No	No	Normal	Normal	High	No	No	Normal	Malnutrition	Weight Loss	Fatigue	Yes	Yes	Yes	Not Suspected
66	Yes	3	Productive	Bloody	Yes	Dyspnea	Normal	Yes	No	Disturbed	Malnutrition	Weight Loss	Fatigue	No	Yes	Yes	Not Suspected
67	No	0	No	No	Normal	Normal	Normal	Yes	No	Normal	Malnutrition	Weight Loss	Fatigue	Yes	Yes	Yes	Not Suspected
68	Yes	1	Non Productive	Clear	Yes	Dyspnea	Normal	No	Yes	Normal	Balanced	Healthy	Fit	Yes	No	Yes	Not Suspected
69	No	3	No	No	Yes	Dyspnea	Normal	No	No	Normal	Balanced	Healthy	Fit	Yes	Yes	Yes	Not Suspected
70	No	0	Non Productive	No	Normal	Normal	High	No	No	Normal	Malnutrition	Weight Loss	Fatigue	Yes	Yes	Yes	Not Suspected
71	No	0	No	No	Yes	Normal	High	Yes	No	Normal	Malnutrition	Weight Loss	Fit	Yes	Yes	Yes	Not Suspected
72	Yes	3	Productive	Bloody	Normal	Dyspnea	High	Yes	No	Disturbed	Balanced	Weight Loss	Fit	Yes	Yes	No	Not Suspected
73	No	0	No	Clear	Yes	Dyspnea	High	No	No	Disturbed	Malnutrition	Weight Loss	Fit	Yes	Yes	No	Not Suspected
74	Yes	0.5	Non Productive	Clear	Yes	Dyspnea	Normal	Yes	No	Disturbed	Malnutrition	Weight Loss	Fatigue	Yes	No	Yes	Not Suspected
75	Yes	3	Non Productive	Bloody	Yes	Dyspnea	High	Yes	No	Disturbed	Malnutrition	Healthy	Fatigue	Yes	No	Yes	Not Suspected
76	Yes	1.5	Non Productive	Bloody	Normal	Dyspnea	High	Yes	No	Disturbed	Malnutrition	Weight Loss	Fatigue	Yes	Yes	Yes	Not Suspected
77	No	0	No	No	Yes	Normal	Normal	No	No	Disturbed	Malnutrition	Weight Loss	Fit	No	No	Yes	Not Suspected
78	No	0	No	No	Yes	Normal	High	No	No	Disturbed	Malnutrition	Weight Loss	Fit	Yes	No	No	Not Suspected
79	No	0	No	No	Normal	Normal	High	No	No	Normal	Balanced	Healthy	Fit	Yes	No	Yes	Not Suspected
80	No	0	No	No	Normal	Normal	Normal	No	No	Normal	Balanced	Weight Loss	Fit	No	No	No	Not Suspected
81	Yes	2.5	Non Productive	Clear	Yes	Normal	Normal	No	No	Normal	Balanced	Healthy	Fit	Yes	No	No	Not Suspected
82	No	0	No	No	Normal	Normal	High	No	No	Normal	Malnutrition	Healthy	Fatigue	No	Yes	Yes	Not Suspected
83	No	3	Productive	Bloody	Yes	Dyspnea	High	No	Yes	Disturbed	Balanced	Healthy	Fit	Yes	No	No	Not Suspected
84	Yes	3	Productive	Bloody	Yes	Normal	High	No	No	Disturbed	Balanced	Healthy	Fit	Yes	No	Yes	Not Suspected
85	No	0	No	No	Yes	Normal	High	No	No	Normal	Malnutrition	Healthy	Fit	Yes	No	No	Not Suspected
86	No	0	No	No	Yes	Normal	High	Yes	No	Normal	Balanced	Weight Loss	Fit	Yes	No	Yes	Not Suspected
87	Yes	3	Productive	Clear	Normal	Dyspnea	High	No	No	Disturbed	Balanced	Healthy	Fit	Yes	Yes	Yes	Not Suspected
88	Yes	1.5	Non Productive	Clear	Normal	Dyspnea	High	No	No	Normal	Malnutrition	Healthy	Fatigue	Yes	Yes	Yes	Not Suspected
89	No	0	No	No	Yes	Normal	Normal	No	No	Normal	Malnutrition	Healthy	Fatigue	Yes	No	Yes	Not Suspected
90	No	0	No	No	Yes	Normal	Normal	No	No	Disturbed	Malnutrition	Healthy	Fatigue	No	Yes	Yes	Not Suspected
91	No	1.5	Non Productive	No	Yes	Normal	Normal	No	No	Normal	Malnutrition	Healthy	Fit	Yes	Yes	No	Not Suspected
92	No	0	No	No	Yes	Normal	Normal	No	No	Normal	Balanced	Weight Loss	Fit	Yes	No	No	Not Suspected
93	Yes	0	No	No	Normal	Normal	Normal	No	No	Normal	Malnutrition	Weight Loss	Fatigue	No	Yes	Yes	Not Suspected
94	No	0	No	No	Normal	Dyspnea	Normal	No	No	Normal	Malnutrition	Weight Loss	Fatigue	No	Yes	Yes	Not Suspected
95	Yes	1.5	Productive	No	Yes	Normal	Normal	Yes	No	Normal	Balanced	Weight Loss	Fatigue	Yes	Yes	No	Not Suspected
96	No	0	Non Productive	No	Yes	Normal	Normal	No	No	Normal	Malnutrition	Weight Loss	Fatigue	Yes	No	Yes	Not Suspected
97	No	0	Non Productive	No	Yes	Normal	High	No	No	Disturbed	Malnutrition	Healthy	Fatigue	No	Yes	Yes	Not Suspected
98	Yes	0	No	No	Normal	Normal	Normal	Yes	No	Normal	Malnutrition	Weight Loss	Fatigue	Yes	Yes	Yes	Not Suspected
99	No	0	No	No	Yes	Dyspnea	Normal	No	No	Normal	Balanced	Healthy	Fatigue	Yes	Yes	Yes	Not Suspected
100	No	0	No	No	Yes	Dyspnea	High	No	No	Disturbed	Balanced	Weight Loss	Fit	Yes	Yes	Yes	Not Suspected
101	Yes	0	Non Productive	Clear	No	Normal	High	No	No	Normal	Balanced	Healthy	Fit	Yes	Yes	Yes	Not Suspected
102	No	0	No	No	Normal	Dyspnea	High	No	No	Disturbed	Malnutrition	Weight Loss	Fatigue	Yes	No	Yes	Not Suspected
103	No	0	No	No	Normal	Dyspnea	Normal	No	No	Normal	Balanced	Healthy	Fit	No	Yes	Yes	Not Suspected
104	No	0.5	No	Clear	Yes	Normal	Normal	Yes	No	Normal	Malnutrition	Healthy	Fit	Yes	No	Yes	Not Suspected
105	No	0	No	No	Yes	Dyspnea	Normal	No	No	Normal	Balanced	Weight Loss	Fit	Yes	No	Yes	Not Suspected
106	No	0	No	No	Normal	Normal	High	Yes	No	Normal	Malnutrition	Weight Loss	Fit	Yes	No	Yes	Not Suspected
107	Yes	0.5	Non Productive	Bloody	Yes	Normal	Normal	No	Yes	Normal	Balanced	Weight Loss	Fatigue	Yes	No	Yes	Not Suspected
108	Yes	0	Non Productive	No	Yes	Dyspnea	High	No	No	Normal	Malnutrition	Healthy	Fit	No	Yes	Yes	Not Suspected
109	No	0	No	Clear	Normal	Normal	High	No	Yes	Normal	Malnutrition	Weight Loss	Fatigue	No	Yes	Yes	Not Suspected
110	Yes	3	Productive	Bloody	Yes	Dyspnea	Normal	Yes	No	Disturbed	Malnutrition	Weight Loss	Fatigue	Yes	Yes	Yes	Not Suspected
111	No	1.5	No	No	Normal	Normal	High	No	No	Normal	Malnutrition	Weight Loss	Fatigue	Yes	Yes	Yes	Not Suspected
112	Yes	0	Non Productive	Clear	Yes	Dyspnea	Normal	Yes	No	Normal	Balanced	Healthy	Fit	Yes	No	Yes	Not Suspected
113	No	3	No	No	Yes	Normal	Normal	No	Yes	Disturbed	Balanced	Healthy	Fit	Yes	Yes	Yes	Not Suspected
114	No	0	No	No	Normal	Normal	High	No	Yes	Normal	Malnutrition	Weight Loss	Fatigue	No	Yes	Yes	Not Suspected
115	No	0	No	No	Yes	Normal	High	No	No	Disturbed	Malnutrition	Weight Loss	Fit	No	Yes	Yes	Not Suspected
116	No	3	Productive	Bloody	Normal	Dyspnea	Normal	Yes	No	Disturbed	Balanced	Weight Loss	Fatigue	Yes	Yes	No	Not Suspected
117	No	0	No	Clear	Yes	Dyspnea	High	No	Yes	Normal	Malnutrition	Weight Loss	Fatigue	Yes	Yes	No	Not Suspected
118	Yes	0.5	No	Clear	Yes	Dyspnea	High	No	No	Disturbed	Malnutrition	Weight Loss	Fatigue	Yes	No	Yes	Not Suspected
119	Yes	3	Non Productive	Bloody	Yes	Dyspnea	High	Yes	No	Normal	Malnutrition	Weight Loss	Fatigue	Yes	Yes	Yes	Not Suspected
120	Yes	1.5	Non Productive	Bloody	Yes	Dyspnea	High	Yes	No	Disturbed	Balanced	Weight Loss	Fit	Yes	Yes	Yes	Not Suspected
121	No	0	No	No	Yes	Normal	Normal	Yes	No	Normal	Malnutrition	Healthy	Fit	No	No	Yes	Not Suspected
122	No	0	No	No	Normal	Normal	High	No	Yes	Normal	Malnutrition	Weight Loss	Fit	Yes	No	No	Not Suspected
123	No	1	No	No	Normal	Normal	High	No	Yes	Normal	Balanced	Healthy	Fit	No	No	Yes	Not Suspected
124	No	0	No	Clear	Normal	Normal	Normal	Yes	No	Normal	Balanced	Healthy	Fit	No	No	No	Not Suspected
125	Yes	0	Non Productive	Clear	Normal	Normal	Normal	No	No	Disturbed	Balanced	Healthy	Fit	Yes	No	No	Not Suspected
126	No	0	Non Productive	No	Normal	Normal	Normal	No	No	Normal	Malnutrition	Healthy	Fit	No	Yes	Yes	Not Suspected
127	Yes	3	No	Bloody	Normal	Dyspnea	High	No	Yes	Disturbed	Balanced	Healthy	Fit	Yes	No	No	Not Suspected
128	Yes	3	Productive	Bloody	Yes	Dyspnea	Normal	No	No	Disturbed	Malnutrition	Healthy	Fit	Yes	No	Yes	Not Suspected
129	No	1.5	No	No	Yes	Normal	High	No	Yes	Normal	Balanced	Healthy	Fit	Yes	No	No	Not Suspected
130	No	1.5	No	No	Yes	Normal	High	No	No	Normal	Balanced	Weight Loss	Fit	No	No	Yes	Not Suspected
131	Yes	3	No	Clear	Normal	Dyspnea	High	No	Yes	Disturbed	Balanced	Healthy	Fit	Yes	No	Yes	Not Suspected
132	No	1.5	Non Productive	Clear	Normal	Normal	High	No	No	Normal	Malnutrition	Weight Loss	Fatigue	Yes	Yes	Yes	Not Suspected
133	No	0	No	No	Normal	Dyspnea	Normal	No	No	Normal	Balanced	Weight Loss	Fatigue	Yes	Yes	Yes	Not Suspected
134	No	0	No	No	Normal	Dyspnea	Normal	No	Yes	Disturbed	Malnutrition	Healthy	Fatigue	No	Yes	Yes	Not Suspected
135	No	1.5	Non Productive	No	Yes	Normal	Normal	No	No	Normal	Malnutrition	Healthy	Fatigue	Yes	Yes	No	Not Suspected
136	No	0	Non Productive	No	Yes	Dyspnea	Normal	No	Yes	Normal	Balanced	Weight Loss	Fatigue	Yes	Yes	No	Not Suspected
137	Yes	0	No	No	Normal	Normal	High	No	No	Normal	Malnutrition	Healthy	Fatigue	No	No	Yes	Not Suspected
138	No	0	No	No	Yes	Normal	High	No	No	Normal	Malnutrition	Healthy	Fatigue	Yes	Yes	Yes	Not Suspected
139	Yes	1.5	Productive	No	Yes	Normal	Normal	No	No	Disturbed	Malnutrition	Healthy	Fatigue	Yes	No	No	Not Suspected
140	No	0	No	No	Normal	Normal	Normal	No	No	Disturbed	Malnutrition	Weight Loss	Fatigue	Yes	No	Yes	Not Suspected
141	Yes	0	Non Productive	No	Yes	Normal	High	No	No	Normal	Malnutrition	Weight Loss	Fit	Yes	Yes	Yes	Not Suspected
142	Yes	0	No	No	Normal	Dyspnea	High	No	No	Normal	Malnutrition	Weight Loss	Fatigue	Yes	Yes	Yes	Not Suspected
143	No	0	No	No	Normal	Dyspnea	Normal	No	Yes	Normal	Balanced	Weight Loss	Fit	Yes	No	Yes	Not Suspected
144	No	0	No	No	Yes	Normal	High	Yes	No	Normal	Malnutrition	Healthy	Fit	Yes	Yes	Yes	Not Suspected
145	No	0	Non Productive	No	No	Dyspnea	High	No	No	Normal	Balanced	Healthy	Fit	Yes	Yes	Yes	Not Suspected
146	No	0	No	No	Normal	Dyspnea	High	No	Yes	Normal	Malnutrition	Healthy	Fit	Yes	Yes	Yes	Not Suspected
147	No	1.5	No	No	Yes	Dyspnea	Normal	No	No	Disturbed	Balanced	Healthy	Fatigue	No	No	Yes	Not Suspected
148	No	0	Non Productive	Clear	Normal	Normal	Normal	No	Yes	Normal	Malnutrition	Healthy	Fit	Yes	No	Yes	Not Suspected
149	No	0	No	No	Yes	Dyspnea	Normal	No	Yes	Normal	Malnutrition	Weight Loss	Fit	Yes	Yes	Yes	Not Suspected
150	No	0	No	No	Yes	Normal	Normal	No	No	Normal	Balanced	Weight Loss	Fit	Yes	Yes	Yes	Not Suspected
151	Yes	0.5	No	Bloody	Yes	Dyspnea	Normal	No	No	Normal	Malnutrition	Weight Loss	Fit	Yes	No	Yes	Not Suspected
152	Yes	0	No	Clear	Yes	Dyspnea	High	No	No	Normal	Balanced	Healthy	Fit	No	Yes	Yes	Not Suspected
153	No	0	Non Productive	No	Normal	Normal	High	No	No	Normal	Malnutrition	Weight Loss	Fatigue	Yes	No	Yes	Not Suspected
154	No	3	Productive	Bloody	Normal	Dyspnea	High	Yes	No	Disturbed	Malnutrition	Healthy	Fatigue	No	Yes	Yes	Not Suspected
155	Yes	0	No	No	Normal	Dyspnea	Normal	No	No	Normal	Malnutrition	Weight Loss	Fatigue	Yes	No	Yes	Not Suspected
156	Yes	1	Non Productive	Clear	Normal	Dyspnea	Normal	No	Yes	Normal	Balanced	Weight Loss	Fit	Yes	No	Yes	Not Suspected
157	No	3	No	No	Normal	Normal	High	No	No	Normal	Balanced	Weight Loss	Fit	Yes	Yes	Yes	Not Suspected
158	Yes	1.5	Non Productive	No	Normal	Normal	High	No	No	Normal	Malnutrition	Weight Loss	Fatigue	Yes	Yes	Yes	Not Suspected
159	No	0	Non Productive	No	Yes	Normal	High	No	Yes	Normal	Malnutrition	Weight Loss	Fit	No	Yes	Yes	Not Suspected
160	Yes	3	Productive	Bloody	Yes	Dyspnea	Normal	Yes	No	Disturbed	Balanced	Weight Loss	Fit	Yes	Yes	No	Not Suspected
161	No	0	No	No	Yes	Dyspnea	High	No	Yes	Disturbed	Malnutrition	Weight Loss	Fatigue	Yes	No	No	Not Suspected
162	No	0.5	No	Clear	Yes	Dyspnea	High	Yes	No	Disturbed	Balanced	Weight Loss	Fatigue	Yes	No	Yes	Not Suspected
163	No	3	Non Productive	Bloody	Yes	Normal	High	Yes	Yes	Disturbed	Malnutrition	Weight Loss	Fatigue	Yes	No	Yes	Not Suspected
164	Yes	0	Non Productive	Bloody	Yes	Dyspnea	High	No	No	Disturbed	Balanced	Weight Loss	Fatigue	Yes	Yes	Yes	Not Suspected
165	No	0	No	No	Yes	Normal	Normal	Yes	No	Normal	Malnutrition	Weight Loss	Fatigue	No	Yes	Yes	Not Suspected
166	No	1.5	Non Productive	No	Yes	Normal	Normal	No	No	Normal	Malnutrition	Weight Loss	Fit	Yes	No	No	Not Suspected
167	No	1	No	No	Normal	Normal	Normal	No	No	Disturbed	Balanced	Healthy	Fit	Yes	Yes	Yes	Not Suspected
168	No	0	No	No	Yes	Normal	Normal	Yes	No	Normal	Balanced	Healthy	Fatigue	No	No	No	Not Suspected
169	Yes	2.5	No	Clear	Normal	Normal	Normal	No	No	Disturbed	Malnutrition	Healthy	Fit	Yes	No	No	Not Suspected
170	No	0	No	No	Normal	Dyspnea	High	No	No	Normal	Balanced	Healthy	Fit	Yes	Yes	Yes	Not Suspected
171	Yes	3	Productive	Bloody	Yes	Dyspnea	High	No	Yes	Disturbed	Malnutrition	Weight Loss	Fatigue	Yes	No	No	Not Suspected
172	Yes	0	No	Bloody	Yes	Dyspnea	High	No	No	Disturbed	Balanced	Healthy	Fit	No	No	Yes	Not Suspected
173	No	0	No	Clear	Yes	Normal	High	No	No	Disturbed	Malnutrition	Healthy	Fit	Yes	No	No	Not Suspected
174	No	0	No	Clear	Yes	Dyspnea	High	No	No	Normal	Malnutrition	Weight Loss	Fit	Yes	No	Yes	Not Suspected
175	No	3	Productive	Clear	Normal	Dyspnea	High	No	No	Disturbed	Malnutrition	Healthy	Fit	Yes	Yes	Yes	Not Suspected
176	No	1.5	Non Productive	Clear	Normal	Dyspnea	High	No	No	Disturbed	Malnutrition	Weight Loss	Fatigue	No	Yes	Yes	Not Suspected
177	No	0	No	No	Yes	Normal	Normal	No	No	Normal	Malnutrition	Weight Loss	Fatigue	Yes	Yes	Yes	Not Suspected
178	No	0	No	No	Normal	Normal	Normal	No	No	Disturbed	Malnutrition	Weight Loss	Fatigue	No	Yes	Yes	Not Suspected
179	No	0	Non Productive	No	Yes	Normal	Normal	No	No	Disturbed	Malnutrition	Healthy	Fit	Yes	Yes	No	Not Suspected
180	No	0	No	No	Yes	Dyspnea	Normal	No	No	Normal	Balanced	Weight Loss	Fit	Yes	Yes	No	Not Suspected
181	No	0	No	No	Normal	Normal	High	No	No	Normal	Malnutrition	Weight Loss	Fatigue	No	Yes	Yes	Not Suspected
182	No	0	No	No	Yes	Dyspnea	Normal	No	No	Normal	Malnutrition	Weight Loss	Fatigue	Yes	Yes	Yes	Not Suspected
183	Yes	1.5	Productive	No	Yes	Normal	Normal	No	No	Normal	Malnutrition	Weight Loss	Fatigue	Yes	Yes	No	Not Suspected
184	No	0	No	No	Yes	Dyspnea	High	No	No	Normal	Malnutrition	Healthy	Fit	No	Yes	Yes	Not Suspected
185	No	0	No	No	Yes	Normal	Normal	No	No	Normal	Malnutrition	Weight Loss	Fatigue	Yes	No	Yes	Not Suspected
186	No	0	No	No	Normal	Dyspnea	Normal	No	No	Disturbed	Malnutrition	Weight Loss	Fatigue	No	Yes	Yes	Not Suspected
187	No	0	Non Productive	No	Yes	Dyspnea	Normal	No	No	Disturbed	Malnutrition	Healthy	Fit	Yes	Yes	No	Not Suspected
188	No	0	No	No	Yes	Dyspnea	Normal	No	No	Normal	Balanced	Weight Loss	Fit	Yes	No	No	Not Suspected
189	No	1.5	No	No	Normal	Normal	High	No	No	Normal	Malnutrition	Weight Loss	Fatigue	No	Yes	Yes	Not Suspected
190	No	0	No	No	Yes	Normal	Normal	No	No	Normal	Malnutrition	Weight Loss	Fatigue	Yes	Yes	Yes	Not Suspected
191	Yes	1.5	Productive	No	Yes	Normal	Normal	No	No	Normal	Malnutrition	Weight Loss	Fatigue	Yes	No	No	Not Suspected
192	No	0	No	No	Yes	Normal	Normal	Yes	No	Normal	Malnutrition	Weight Loss	Fatigue	Yes	Yes	Yes	Not Suspected
193	No	0	Non Productive	No	Yes	Normal	High	No	Yes	Normal	Malnutrition	Weight Loss	Fatigue	No	Yes	Yes	Not Suspected
194	No	0	No	No	Normal	Normal	Normal	No	No	Normal	Balanced	Weight Loss	Fatigue	Yes	Yes	Yes	Not Suspected
195	No	0	No	No	Yes	Dyspnea	Normal	No	Yes	Normal	Balanced	Healthy	Fit	Yes	No	Yes	Not Suspected
196	No	1.5	No	No	Yes	Dyspnea	High	No	No	Normal	Balanced	Healthy	Fit	Yes	Yes	Yes	Not Suspected
197	Yes	1	Non Productive	Clear	No	Normal	High	No	No	Normal	Balanced	Healthy	Fit	Yes	Yes	Yes	Not Suspected
198	Yes	0	No	No	Normal	Dyspnea	High	No	No	Normal	Malnutrition	Weight Loss	Fatigue	Yes	Yes	Yes	Not Suspected
199	No	0	No	No	Yes	Dyspnea	Normal	No	No	Disturbed	Balanced	Healthy	Fit	No	No	Yes	Not Suspected
200	No	0	Non Productive	Clear	Yes	Normal	Normal	No	No	Normal	Malnutrition	Healthy	Fit	Yes	No	Yes	Not Suspected
201	No	1.5	No	No	Yes	Normal	Normal	No	No	Normal	Malnutrition	Weight Loss	Fit	Yes	No	Yes	Not Suspected
202	No	0	No	No	Normal	Dyspnea	Normal	No	No	Normal	Malnutrition	Weight Loss	Fit	Yes	No	Yes	Not Suspected
203	Yes	0.5	Non Productive	Bloody	Yes	Normal	Normal	Yes	No	Normal	Malnutrition	Weight Loss	Fatigue	Yes	No	Yes	Not Suspected
204	No	0	No	No	Yes	Dyspnea	High	No	No	Normal	Malnutrition	Healthy	Fit	Yes	Yes	Yes	Not Suspected
205	No	0	No	No	Normal	Normal	High	No	No	Disturbed	Malnutrition	Weight Loss	Fatigue	No	Yes	Yes	Not Suspected
206	Yes	3	Productive	Bloody	Yes	Dyspnea	Normal	Yes	No	Disturbed	Malnutrition	Weight Loss	Fatigue	No	Yes	Yes	Not Suspected
207	No	0	No	No	Yes	Normal	Normal	No	No	Normal	Malnutrition	Weight Loss	Fatigue	Yes	Yes	Yes	Not Suspected
208	Yes	1	Non Productive	Clear	Yes	Normal	Normal	No	No	Normal	Balanced	Healthy	Fit	Yes	No	Yes	Not Suspected
209	No	3	No	No	Yes	Normal	Normal	No	No	Normal	Balanced	Healthy	Fit	No	Yes	Yes	Not Suspected
210	No	0	Non Productive	No	Normal	Normal	High	No	No	Normal	Malnutrition	Weight Loss	Fatigue	Yes	Yes	Yes	Not Suspected
211	No	0	No	Clear	Yes	Normal	High	No	No	Normal	Malnutrition	Weight Loss	Fit	Yes	Yes	Yes	Not Suspected
212	Yes	3	Productive	Bloody	Normal	Normal	High	Yes	No	Disturbed	Balanced	Weight Loss	Fatigue	Yes	Yes	No	Not Suspected
213	No	0	No	Clear	Yes	Dyspnea	High	No	No	Disturbed	Malnutrition	Healthy	Fatigue	Yes	Yes	No	Not Suspected
214	Yes	0.5	Non Productive	Clear	Yes	Normal	High	Yes	No	Disturbed	Malnutrition	Weight Loss	Fatigue	Yes	No	Yes	Not Suspected
215	Yes	3	Non Productive	Bloody	Yes	Dyspnea	High	Yes	No	Disturbed	Malnutrition	Weight Loss	Fatigue	No	No	Yes	Not Suspected
216	Yes	1.5	Non Productive	Bloody	Yes	Dyspnea	High	Yes	No	Disturbed	Balanced	Weight Loss	Fatigue	Yes	Yes	Yes	Not Suspected
217	No	0	No	No	Yes	Normal	High	No	No	Normal	Malnutrition	Weight Loss	Fit	No	No	Yes	Not Suspected
218	No	0	No	No	Normal	Normal	High	No	No	Normal	Malnutrition	Weight Loss	Fit	Yes	No	No	Not Suspected
219	No	1	No	No	Normal	Normal	High	Yes	No	Normal	Balanced	Healthy	Fit	Yes	No	Yes	Not Suspected
220	No	0	No	No	Normal	Normal	Normal	No	No	Normal	Malnutrition	Healthy	Fit	No	No	No	Not Suspected
221	No	2.5	Non Productive	Clear	Normal	Normal	Normal	No	No	Normal	Balanced	Healthy	Fit	Yes	No	No	Not Suspected
222	No	0	No	No	Normal	Normal	High	No	No	Normal	Malnutrition	Healthy	Fatigue	No	Yes	Yes	Not Suspected
223	Yes	3	Productive	Bloody	Yes	Dyspnea	High	No	Yes	Disturbed	Malnutrition	Healthy	Fit	Yes	No	No	Not Suspected
224	Yes	3	Productive	Bloody	Normal	Dyspnea	High	No	No	Disturbed	Balanced	Healthy	Fit	Yes	No	Yes	Not Suspected
225	No	0	No	No	Normal	Normal	High	No	No	Normal	Balanced	Healthy	Fit	Yes	No	No	Not Suspected
226	No	0	No	No	Yes	Normal	High	No	No	Normal	Balanced	Healthy	Fit	Yes	No	Yes	Not Suspected
227	Yes	3	Productive	Clear	Normal	Dyspnea	High	No	Yes	Disturbed	Balanced	Healthy	Fit	Yes	No	Yes	Not Suspected
228	Yes	1.5	Non Productive	Clear	Normal	Dyspnea	High	No	No	Disturbed	Malnutrition	Weight Loss	Fatigue	Yes	Yes	Yes	Not Suspected
229	No	1.5	No	Clear	Yes	Normal	Normal	No	No	Normal	Malnutrition	Weight Loss	Fatigue	Yes	Yes	Yes	Not Suspected
230	No	0	No	No	Normal	Normal	Normal	No	No	Normal	Malnutrition	Healthy	Fatigue	No	Yes	Yes	Not Suspected
231	No	0	No	No	Yes	Normal	Normal	Yes	No	Disturbed	Malnutrition	Healthy	Fit	Yes	Yes	No	Not Suspected
232	No	0	No	No	Yes	Dyspnea	Normal	No	No	Disturbed	Balanced	Weight Loss	Fit	Yes	No	No	Not Suspected
233	No	0	Non Productive	No	Normal	Normal	High	Yes	No	Normal	Malnutrition	Weight Loss	Fatigue	No	Yes	Yes	Not Suspected
234	Yes	0	Non Productive	No	Yes	Dyspnea	Normal	No	No	Normal	Malnutrition	Weight Loss	Fatigue	Yes	Yes	Yes	Not Suspected
235	No	0	Productive	No	Yes	Normal	Normal	No	No	Normal	Malnutrition	Weight Loss	Fatigue	Yes	Yes	No	Not Suspected
236	No	0	No	No	Normal	Normal	Normal	No	Yes	Normal	Malnutrition	Weight Loss	Fatigue	Yes	Yes	Yes	Not Suspected
237	Yes	0	Non Productive	No	Yes	Normal	High	No	Yes	Normal	Malnutrition	Weight Loss	Fatigue	No	Yes	Yes	Not Suspected
238	No	0	No	No	Normal	Normal	Normal	No	No	Normal	Malnutrition	Weight Loss	Fatigue	Yes	Yes	Yes	Not Suspected
239	No	0	Non Productive	No	Yes	Dyspnea	Normal	No	No	Normal	Balanced	Healthy	Fit	No	No	Yes	Not Suspected
240	No	1.5	No	No	Yes	Dyspnea	High	No	No	Normal	Balanced	Weight Loss	Fit	Yes	Yes	Yes	Not Suspected
241	Yes	0	Non Productive	No	No	Normal	High	No	No	Normal	Balanced	Healthy	Fit	Yes	No	Yes	Not Suspected
242	No	1.5	No	No	Normal	Dyspnea	High	No	No	Normal	Malnutrition	Healthy	Fatigue	Yes	Yes	Yes	Not Suspected
243	No	0	No	No	Yes	Normal	Normal	No	No	Normal	Balanced	Healthy	Fatigue	No	No	Yes	Not Suspected
244	No	0.5	Non Productive	Clear	Yes	Normal	High	No	No	Normal	Malnutrition	Healthy	Fit	No	No	Yes	Not Suspected
245	No	0	No	No	Yes	Dyspnea	Normal	No	No	Normal	Malnutrition	Weight Loss	Fit	Yes	Yes	Yes	Not Suspected
246	No	0	No	No	Normal	Normal	Normal	No	No	Normal	Malnutrition	Healthy	Fit	No	No	Yes	Not Suspected
247	Yes	0.5	Non Productive	Bloody	Yes	Normal	Normal	Yes	Yes	Normal	Malnutrition	Weight Loss	Fatigue	Yes	No	Yes	Not Suspected
248	No	0	No	No	Yes	Dyspnea	High	No	No	Normal	Malnutrition	Weight Loss	Fatigue	No	Yes	Yes	Not Suspected
249	No	0	No	No	Normal	Normal	High	Yes	No	Normal	Malnutrition	Weight Loss	Fatigue	Yes	Yes	Yes	Not Suspected
250	No	3	Productive	Bloody	Yes	Dyspnea	Normal	Yes	No	Disturbed	Malnutrition	Weight Loss	Fatigue	No	Yes	Yes	Not Suspected
251	No	0	No	Clear	Normal	Normal	Normal	Yes	No	Normal	Malnutrition	Weight Loss	Fatigue	Yes	Yes	Yes	Not Suspected
252	Yes	1	Non Productive	Clear	Yes	Dyspnea	Normal	No	Yes	Normal	Balanced	Healthy	Fit	Yes	Yes	Yes	Not Suspected
253	No	3	No	No	Yes	Dyspnea	Normal	No	No	Normal	Balanced	Healthy	Fatigue	Yes	Yes	Yes	Not Suspected
254	No	0	Non Productive	No	Normal	Normal	High	Yes	No	Normal	Malnutrition	Weight Loss	Fatigue	Yes	Yes	Yes	Not Suspected
255	No	0	No	No	Yes	Normal	High	Yes	No	Normal	Balanced	Weight Loss	Fit	Yes	Yes	Yes	Not Suspected
256	Yes	3	No	Bloody	Normal	Dyspnea	High	Yes	No	Disturbed	Balanced	Weight Loss	Fit	Yes	Yes	No	Not Suspected
257	No	1.5	No	Clear	Yes	Dyspnea	High	No	No	Disturbed	Malnutrition	Weight Loss	Fit	Yes	Yes	No	Not Suspected
258	No	0.5	Non Productive	Clear	Yes	Dyspnea	Normal	Yes	No	Disturbed	Malnutrition	Weight Loss	Fatigue	Yes	No	Yes	Not Suspected
259	Yes	3	No	Bloody	Yes	Dyspnea	High	Yes	No	Disturbed	Malnutrition	Healthy	Fatigue	Yes	No	Yes	Not Suspected
260	Yes	1.5	Non Productive	Bloody	Normal	Dyspnea	High	Yes	No	Normal	Malnutrition	Weight Loss	Fatigue	Yes	Yes	Yes	Not Suspected
261	No	0	No	Clear	Yes	Normal	Normal	No	No	Disturbed	Malnutrition	Weight Loss	Fit	No	No	Yes	Not Suspected
262	No	0	No	No	Normal	Normal	High	No	No	Disturbed	Malnutrition	Weight Loss	Fit	Yes	No	No	Not Suspected
263	No	0	No	No	Normal	Normal	High	No	No	Normal	Balanced	Healthy	Fit	No	No	Yes	Not Suspected
264	Yes	0	No	No	Normal	Normal	Normal	No	No	Normal	Balanced	Weight Loss	Fit	No	No	No	Not Suspected
265	Yes	2.5	Non Productive	Clear	Yes	Normal	Normal	No	No	Normal	Balanced	Healthy	Fit	No	No	No	Not Suspected
266	Yes	0	No	No	Normal	Normal	High	No	No	Normal	Malnutrition	Healthy	Fatigue	No	Yes	Yes	Not Suspected
267	No	3	Productive	Bloody	Yes	Dyspnea	Normal	No	Yes	Disturbed	Balanced	Healthy	Fit	Yes	No	No	Not Suspected
268	Yes	3	Productive	Bloody	Yes	Normal	High	No	No	Disturbed	Malnutrition	Healthy	Fit	Yes	No	Yes	Not Suspected
269	No	0	No	No	Yes	Normal	High	No	Yes	Normal	Malnutrition	Healthy	Fit	Yes	No	No	Not Suspected
270	No	0	No	No	Yes	Normal	High	Yes	No	Normal	Balanced	Weight Loss	Fatigue	Yes	No	Yes	Not Suspected
271	Yes	3	Productive	Clear	Normal	Normal	High	No	No	Disturbed	Balanced	Healthy	Fit	Yes	Yes	Yes	Not Suspected
272	Yes	1.5	Non Productive	Clear	Normal	Dyspnea	Normal	No	No	Normal	Malnutrition	Healthy	Fatigue	Yes	Yes	Yes	Not Suspected
273	Yes	0	No	No	Yes	Normal	Normal	No	No	Normal	Malnutrition	Healthy	Fatigue	Yes	No	Yes	Not Suspected
274	No	0	No	No	Yes	Normal	Normal	No	No	Normal	Malnutrition	Healthy	Fatigue	No	Yes	Yes	Not Suspected
275	No	1.5	Non Productive	No	Yes	Normal	Normal	No	No	Normal	Malnutrition	Weight Loss	Fit	Yes	Yes	No	Not Suspected
276	No	0	No	No	Yes	Normal	Normal	No	No	Normal	Balanced	Healthy	Fit	Yes	No	No	Not Suspected
277	Yes	0	No	No	Normal	Normal	Normal	No	No	Normal	Malnutrition	Weight Loss	Fatigue	No	No	Yes	Not Suspected
278	No	0	No	No	Normal	Dyspnea	Normal	No	No	Disturbed	Malnutrition	Weight Loss	Fatigue	No	Yes	Yes	Not Suspected
279	Yes	1.5	Productive	No	Yes	Normal	Normal	Yes	No	Normal	Balanced	Weight Loss	Fatigue	Yes	No	No	Not Suspected
280	No	0	Non Productive	No	Yes	Normal	Normal	No	No	Normal	Malnutrition	Weight Loss	Fatigue	No	No	Yes	Not Suspected
281	No	0	Non Productive	No	Yes	Normal	High	Yes	No	Disturbed	Malnutrition	Healthy	Fatigue	No	Yes	Yes	Not Suspected
282	Yes	1.5	No	No	Normal	Normal	Normal	Yes	No	Normal	Malnutrition	Weight Loss	Fatigue	Yes	Yes	Yes	Not Suspected
283	No	0	No	No	Yes	Dyspnea	Normal	No	No	Normal	Malnutrition	Healthy	Fatigue	Yes	Yes	Yes	Not Suspected
284	No	0	No	No	Yes	Dyspnea	High	No	No	Disturbed	Balanced	Healthy	Fit	Yes	Yes	Yes	Not Suspected
285	Yes	0	Non Productive	Clear	No	Dyspnea	High	No	No	Normal	Balanced	Healthy	Fit	Yes	Yes	Yes	Not Suspected
286	No	0	Non Productive	No	Normal	Dyspnea	High	No	No	Disturbed	Malnutrition	Weight Loss	Fatigue	Yes	No	Yes	Not Suspected
287	No	0	No	No	Normal	Dyspnea	Normal	No	No	Normal	Malnutrition	Healthy	Fit	No	Yes	Yes	Not Suspected
288	No	0.5	No	Clear	Yes	Normal	Normal	Yes	No	Normal	Malnutrition	Healthy	Fit	Yes	Yes	Yes	Not Suspected
289	No	0	No	No	Yes	Normal	Normal	No	No	Normal	Balanced	Weight Loss	Fit	Yes	No	Yes	Not Suspected
290	No	0	No	No	Normal	Normal	High	Yes	No	Normal	Balanced	Weight Loss	Fit	Yes	No	Yes	Not Suspected
291	Yes	0.5	Non Productive	Bloody	Yes	Normal	Normal	No	Yes	Normal	Malnutrition	Weight Loss	Fatigue	Yes	No	Yes	Not Suspected
292	Yes	0	Non Productive	No	Yes	Dyspnea	Normal	No	No	Normal	Malnutrition	Healthy	Fit	No	Yes	Yes	Not Suspected
293	No	0	No	Clear	Normal	Normal	High	No	Yes	Normal	Malnutrition	Weight Loss	Fit	No	Yes	Yes	Not Suspected
294	Yes	3	No	Bloody	Yes	Dyspnea	Normal	Yes	No	Disturbed	Malnutrition	Weight Loss	Fatigue	Yes	Yes	Yes	Not Suspected
295	No	1.5	No	No	Normal	Normal	High	No	No	Disturbed	Malnutrition	Weight Loss	Fatigue	Yes	Yes	Yes	Not Suspected
296	Yes	0	Non Productive	Clear	Yes	Dyspnea	Normal	Yes	No	Normal	Balanced	Weight Loss	Fit	Yes	No	Yes	Not Suspected
297	No	3	No	No	Yes	Normal	Normal	No	Yes	Normal	Balanced	Healthy	Fit	Yes	Yes	Yes	Not Suspected
298	No	0	Non Productive	No	Normal	Normal	High	No	Yes	Normal	Malnutrition	Weight Loss	Fatigue	No	Yes	Yes	Not Suspected
299	No	0	No	No	Yes	Normal	High	No	No	Disturbed	Malnutrition	Weight Loss	Fatigue	No	Yes	Yes	Not Suspected
300	No	3	Productive	Bloody	Normal	Dyspnea	Normal	Yes	No	Disturbed	Balanced	Healthy	Fatigue	Yes	Yes	No	Not Suspected
301	No	0	Non Productive	Clear	Yes	Dyspnea	High	No	Yes	Normal	Malnutrition	Weight Loss	Fatigue	Yes	Yes	No	Not Suspected
302	Yes	0.5	No	Clear	Yes	Dyspnea	High	No	No	Disturbed	Malnutrition	Weight Loss	Fatigue	Yes	Yes	Yes	Not Suspected
303	Yes	3	No	Bloody	Yes	Dyspnea	High	Yes	No	Normal	Malnutrition	Weight Loss	Fatigue	Yes	Yes	Yes	Not Suspected
304	Yes	1.5	Non Productive	Bloody	Yes	Dyspnea	High	Yes	No	Disturbed	Balanced	Healthy	Fit	Yes	Yes	Yes	Not Suspected
305	No	0	No	No	Yes	Dyspnea	Normal	Yes	No	Normal	Malnutrition	Healthy	Fit	No	No	Yes	Not Suspected
306	No	0	No	No	Normal	Normal	High	No	Yes	Normal	Malnutrition	Healthy	Fit	Yes	No	No	Not Suspected
307	No	1	No	No	Yes	Normal	High	No	Yes	Normal	Balanced	Healthy	Fit	No	No	Yes	Not Suspected
308	No	0	No	Clear	Yes	Normal	Normal	Yes	No	Normal	Balanced	Healthy	Fit	No	No	No	Not Suspected
309	Yes	0	Non Productive	Clear	Normal	Dyspnea	Normal	No	No	Disturbed	Balanced	Healthy	Fit	Yes	No	No	Not Suspected
310	No	0	Non Productive	No	Normal	Normal	Normal	No	No	Normal	Malnutrition	Healthy	Fit	Yes	Yes	Yes	Not Suspected
311	Yes	3	No	Bloody	Normal	Dyspnea	Normal	No	Yes	Disturbed	Balanced	Healthy	Fit	Yes	No	No	Not Suspected
312	Yes	3	No	Bloody	Yes	Dyspnea	Normal	No	No	Disturbed	Malnutrition	Healthy	Fit	Yes	No	Yes	Not Suspected
313	No	1.5	No	No	Yes	Normal	High	No	Yes	Normal	Balanced	Weight Loss	Fit	Yes	No	No	Not Suspected
314	No	1.5	No	No	Yes	Normal	High	No	No	Normal	Balanced	Weight Loss	Fatigue	No	No	Yes	Not Suspected
315	Yes	3	Non Productive	Clear	Normal	Dyspnea	High	No	Yes	Disturbed	Balanced	Healthy	Fit	Yes	No	Yes	Not Suspected
316	No	0	Non Productive	Clear	Normal	Normal	High	No	No	Normal	Malnutrition	Weight Loss	Fatigue	Yes	Yes	Yes	Not Suspected
317	No	0	No	No	Normal	Dyspnea	Normal	No	No	Normal	Balanced	Weight Loss	Fatigue	No	Yes	Yes	Not Suspected
318	Yes	0	No	No	Normal	Dyspnea	Normal	No	Yes	Disturbed	Malnutrition	Healthy	Fatigue	No	Yes	Yes	Not Suspected
319	No	1.5	Non Productive	No	Yes	Dyspnea	Normal	No	No	Normal	Malnutrition	Healthy	Fatigue	Yes	Yes	No	Not Suspected
320	No	0	Non Productive	No	Yes	Dyspnea	High	No	Yes	Normal	Balanced	Weight Loss	Fatigue	Yes	Yes	No	Not Suspected
321	Yes	0	No	No	Normal	Dyspnea	High	No	No	Normal	Malnutrition	Healthy	Fatigue	No	No	Yes	Not Suspected
322	No	0	No	No	Yes	Normal	High	Yes	No	Normal	Malnutrition	Healthy	Fatigue	Yes	Yes	Yes	Not Suspected
323	Yes	1.5	Productive	No	Yes	Normal	Normal	No	No	Disturbed	Malnutrition	Healthy	Fatigue	Yes	Yes	No	Not Suspected
324	No	0	No	No	Normal	Normal	Normal	No	No	Disturbed	Malnutrition	Weight Loss	Fit	Yes	No	Yes	Not Suspected
325	Yes	0	Non Productive	No	Yes	Normal	High	No	No	Disturbed	Malnutrition	Weight Loss	Fit	Yes	Yes	Yes	Not Suspected
326	Yes	0	No	No	Yes	Dyspnea	High	No	No	Normal	Malnutrition	Weight Loss	Fatigue	Yes	Yes	Yes	Not Suspected
327	No	0	Non Productive	No	Normal	Dyspnea	Normal	No	Yes	Normal	Balanced	Weight Loss	Fit	Yes	No	Yes	Not Suspected
328	No	0	No	No	Yes	Normal	High	No	No	Normal	Malnutrition	Healthy	Fit	Yes	Yes	Yes	Not Suspected
329	No	0	No	No	No	Dyspnea	High	No	No	Normal	Balanced	Healthy	Fit	Yes	Yes	Yes	Not Suspected
330	No	0	No	No	Yes	Dyspnea	High	No	Yes	Normal	Malnutrition	Healthy	Fit	Yes	Yes	Yes	Not Suspected
331	No	1.5	Non Productive	No	Yes	Dyspnea	Normal	No	No	Disturbed	Balanced	Healthy	Fatigue	No	No	Yes	Not Suspected
332	No	0	Non Productive	Clear	Normal	Normal	Normal	No	Yes	Normal	Malnutrition	Weight Loss	Fit	Yes	No	Yes	Not Suspected
333	No	0	No	No	Yes	Dyspnea	Normal	No	Yes	Normal	Malnutrition	Weight Loss	Fatigue	Yes	Yes	Yes	Not Suspected
334	No	0	No	No	Yes	Normal	Normal	No	No	Normal	Malnutrition	Weight Loss	Fit	Yes	Yes	Yes	Not Suspected
335	Yes	0.5	No	Bloody	Yes	Dyspnea	Normal	No	No	Normal	Malnutrition	Weight Loss	Fatigue	Yes	No	Yes	Not Suspected
336	Yes	0	No	Clear	Yes	Dyspnea	High	No	No	Normal	Balanced	Healthy	Fit	No	No	Yes	Not Suspected
337	No	0	Non Productive	No	Normal	Normal	High	No	No	Normal	Malnutrition	Weight Loss	Fatigue	No	No	Yes	Not Suspected
338	No	3	Productive	Bloody	Normal	Dyspnea	High	Yes	No	Disturbed	Malnutrition	Healthy	Fatigue	No	No	Yes	Not Suspected
339	Yes	0	No	No	Normal	Dyspnea	Normal	No	Yes	Normal	Malnutrition	Weight Loss	Fatigue	Yes	No	Yes	Not Suspected
340	Yes	1	Non Productive	Clear	Normal	Dyspnea	Normal	No	Yes	Normal	Balanced	Weight Loss	Fit	Yes	Yes	Yes	Not Suspected
341	No	3	Non Productive	No	Normal	Normal	High	No	No	Normal	Balanced	Weight Loss	Fit	Yes	Yes	Yes	Not Suspected
342	Yes	1.5	Non Productive	No	Normal	Normal	High	No	No	Disturbed	Malnutrition	Weight Loss	Fatigue	Yes	Yes	Yes	Not Suspected
343	No	0	Non Productive	No	Yes	Normal	High	No	Yes	Normal	Balanced	Weight Loss	Fit	No	Yes	Yes	Not Suspected
344	Yes	0	Productive	Bloody	Yes	Dyspnea	Normal	Yes	No	Disturbed	Balanced	Weight Loss	Fit	Yes	Yes	No	Not Suspected
345	No	0	No	No	Yes	Dyspnea	High	No	Yes	Disturbed	Malnutrition	Healthy	Fatigue	Yes	No	No	Not Suspected
346	No	0.5	No	Clear	Yes	Dyspnea	High	Yes	No	Disturbed	Malnutrition	Weight Loss	Fatigue	Yes	No	Yes	Not Suspected
347	No	3	Non Productive	Bloody	Yes	Normal	High	Yes	Yes	Disturbed	Malnutrition	Weight Loss	Fatigue	No	No	Yes	Not Suspected
348	Yes	0	Non Productive	Bloody	Yes	Dyspnea	High	No	Yes	Disturbed	Balanced	Weight Loss	Fatigue	Yes	Yes	Yes	Not Suspected
349	No	0	No	No	Yes	Normal	Normal	Yes	No	Normal	Malnutrition	Healthy	Fatigue	No	Yes	Yes	Not Suspected
350	No	1.5	Non Productive	No	Yes	Normal	Normal	No	No	Normal	Malnutrition	Weight Loss	Fatigue	Yes	No	No	Not Suspected
351	No	1	No	No	Normal	Normal	Normal	No	No	Disturbed	Balanced	Healthy	Fit	No	Yes	Yes	Not Suspected
352	No	0	No	No	Yes	Normal	Normal	Yes	No	Normal	Malnutrition	Healthy	Fatigue	No	No	No	Not Suspected
353	Yes	2.5	No	Clear	Normal	Normal	Normal	Yes	No	Disturbed	Malnutrition	Healthy	Fit	Yes	No	No	Not Suspected
354	No	0	No	No	Normal	Dyspnea	High	No	No	Normal	Balanced	Healthy	Fit	Yes	No	Yes	Not Suspected
355	Yes	3	No	Bloody	Yes	Dyspnea	High	No	Yes	Disturbed	Malnutrition	Weight Loss	Fatigue	Yes	No	No	Not Suspected
356	Yes	0	No	Bloody	Yes	Dyspnea	High	No	No	Disturbed	Balanced	Healthy	Fatigue	No	No	Yes	Not Suspected
357	No	0	No	No	Yes	Normal	High	No	No	Disturbed	Malnutrition	Healthy	Fit	Yes	No	No	Not Suspected
358	No	0	No	Clear	Yes	Dyspnea	High	No	Yes	Normal	Malnutrition	Weight Loss	Fit	Yes	No	Yes	Not Suspected
359	No	3	Productive	No	Normal	Dyspnea	High	No	No	Disturbed	Malnutrition	Healthy	Fit	Yes	Yes	Yes	Not Suspected
360	No	1.5	Non Productive	Clear	Yes	Dyspnea	High	No	No	Disturbed	Malnutrition	Weight Loss	Fatigue	No	Yes	Yes	Not Suspected
361	No	0	Non Productive	No	Yes	Normal	Normal	No	No	Normal	Malnutrition	Weight Loss	Fatigue	Yes	Yes	Yes	Not Suspected
362	No	0	No	No	Normal	Normal	Normal	No	Yes	Disturbed	Malnutrition	Weight Loss	Fatigue	No	Yes	Yes	Not Suspected
363	No	0	Non Productive	No	Yes	Normal	Normal	No	No	Disturbed	Malnutrition	Healthy	Fatigue	Yes	Yes	No	Not Suspected
364	No	0	No	No	Yes	Dyspnea	High	No	No	Normal	Balanced	Weight Loss	Fit	Yes	Yes	No	Not Suspected
365	No	0	No	No	Normal	Normal	High	No	No	Normal	Balanced	Weight Loss	Fatigue	No	Yes	Yes	Not Suspected
366	No	0	No	No	Yes	Dyspnea	High	No	No	Normal	Malnutrition	Weight Loss	Fatigue	Yes	Yes	Yes	Not Suspected
367	No	1.5	Productive	No	Yes	Normal	Normal	No	No	Normal	Malnutrition	Weight Loss	Fatigue	Yes	Yes	No	Not Suspected
368	No	0	No	No	Yes	Normal	High	No	No	Normal	Malnutrition	Healthy	Fit	No	Yes	Yes	Not Suspected
369	Yes	3	Productive	Bloody	Yes	Dyspnea	High	Yes	No	Disturbed	Malnutrition	Weight Loss	Fatigue	No	No	No	TB Suspected
370	Yes	3	Productive	Bloody	Yes	Dyspnea	High	No	No	Disturbed	Malnutrition	Healthy	Fatigue	Yes	Yes	Yes	TB Suspected
371	No	0	No	No	Normal	Normal	High	No	No	Disturbed	Balanced	Healthy	Fit	Yes	No	Yes	TB Suspected
372	Yes	3	Productive	Bloody	Yes	Dyspnea	High	No	No	Disturbed	Balanced	Weight Loss	Fatigue	Yes	Yes	Yes	TB Suspected
373	Yes	3	Productive	Bloody	Yes	Normal	High	No	No	Disturbed	Malnutrition	Healthy	Fatigue	Yes	Yes	Yes	TB Suspected
374	Yes	3	Productive	Bloody	Yes	Dyspnea	High	No	No	Disturbed	Balanced	Healthy	Fit	Yes	No	No	TB Suspected
375	Yes	3	Productive	Bloody	Yes	Normal	High	No	No	Disturbed	Balanced	Healthy	Fit	Yes	No	No	TB Suspected
376	Yes	3	Non Productive	Bloody	No	Dyspnea	High	No	Yes	Disturbed	Malnutrition	Healthy	Fit	Yes	No	No	TB Suspected
377	Yes	2	Productive	Bloody	Yes	Dyspnea	High	Yes	No	Normal	Malnutrition	Weight Loss	Fatigue	Yes	No	Yes	TB Suspected
378	Yes	3	Productive	Bloody	Yes	Dyspnea	High	Yes	No	Disturbed	Malnutrition	Weight Loss	Fatigue	Yes	No	Yes	TB Suspected
379	No	0	No	No	Yes	Dyspnea	High	Yes	No	Disturbed	Malnutrition	Weight Loss	Fatigue	No	No	Yes	TB Suspected
380	Yes	3	Productive	Bloody	Yes	Dyspnea	High	Yes	No	Disturbed	Malnutrition	Weight Loss	Fatigue	No	No	Yes	TB Suspected
381	Yes	3	Productive	Bloody	No	Dyspnea	High	No	Yes	Disturbed	Malnutrition	Weight Loss	Fatigue	No	No	Yes	TB Suspected
382	Yes	3	Productive	Bloody	No	Normal	High	No	Yes	Disturbed	Balanced	Weight Loss	Fatigue	No	No	No	TB Suspected
383	Yes	3	Productive	Bloody	Yes	Dyspnea	High	Yes	No	Disturbed	Malnutrition	Weight Loss	Fatigue	No	No	No	TB Suspected
384	No	0	No	No	No	Dyspnea	High	No	No	Disturbed	Balanced	Weight Loss	Fatigue	No	No	No	TB Suspected
385	Yes	3	Productive	Bloody	No	Normal	High	No	Yes	Disturbed	Malnutrition	Weight Loss	Fatigue	Yes	No	Yes	TB Suspected
386	Yes	3	Productive	Bloody	Yes	Dyspnea	Normal	No	No	Disturbed	Balanced	Healthy	Fit	Yes	No	No	TB Suspected
387	Yes	3	Productive	Bloody	Normal	Normal	High	No	No	Disturbed	Malnutrition	Weight Loss	Fatigue	Yes	Yes	Yes	TB Suspected
388	Yes	3	Productive	Bloody	Normal	Normal	Normal	No	No	Disturbed	Malnutrition	Weight Loss	Fatigue	Yes	Yes	Yes	TB Suspected
389	Yes	3	Productive	Bloody	Normal	Normal	High	No	No	Disturbed	Malnutrition	Weight Loss	Fatigue	Yes	Yes	Yes	TB Suspected
390	Yes	3	Productive	Bloody	Yes	Dyspnea	High	No	No	Disturbed	Malnutrition	Weight Loss	Fatigue	Yes	Yes	No	TB Suspected
391	Yes	3	Productive	Bloody	Yes	Dyspnea	High	No	No	Disturbed	Malnutrition	Weight Loss	Fatigue	Yes	Yes	Yes	TB Suspected
392	Yes	3	Productive	Bloody	Normal	Normal	Normal	Yes	No	Disturbed	Malnutrition	Weight Loss	Fatigue	Yes	Yes	Yes	TB Suspected
393	Yes	3	Productive	Bloody	Normal	Dyspnea	Normal	Yes	No	Disturbed	Malnutrition	Weight Loss	Fatigue	No	Yes	Yes	TB Suspected
394	Yes	3	Productive	Bloody	Normal	Dyspnea	Normal	Yes	No	Disturbed	Malnutrition	Weight Loss	Fatigue	Yes	No	Yes	TB Suspected
395	Yes	2.5	Productive	Bloody	Yes	Dyspnea	Normal	No	No	Disturbed	Malnutrition	Healthy	Fit	No	Yes	Yes	TB Suspected
396	Yes	3	Productive	Bloody	Yes	Dyspnea	Normal	No	No	Disturbed	Malnutrition	Weight Loss	Fatigue	No	No	Yes	TB Suspected
397	Yes	3	Productive	Bloody	Normal	Normal	High	Yes	No	Disturbed	Malnutrition	Weight Loss	Fatigue	Yes	No	Yes	TB Suspected
398	No	0	No	No	Yes	Dyspnea	High	Yes	No	Disturbed	Malnutrition	Weight Loss	Fatigue	No	Yes	Yes	TB Suspected
399	Yes	3	Productive	Bloody	Normal	Dyspnea	High	No	No	Disturbed	Malnutrition	Weight Loss	Fatigue	Yes	Yes	Yes	TB Suspected
400	Yes	3	Productive	Bloody	Yes	Dyspnea	High	No	No	Disturbed	Malnutrition	Weight Loss	Fatigue	Yes	Yes	Yes	TB Suspected
401	Yes	3	Productive	Bloody	Normal	Normal	High	No	No	Disturbed	Malnutrition	Weight Loss	Fatigue	No	No	Yes	TB Suspected
402	Yes	3	Productive	Bloody	Normal	Normal	High	No	No	Disturbed	Malnutrition	Weight Loss	Fatigue	Yes	Yes	Yes	TB Suspected
403	Yes	3	Productive	Bloody	Normal	Normal	High	No	No	Disturbed	Malnutrition	Weight Loss	Fit	Yes	Yes	Yes	TB Suspected
404	Yes	3	Productive	Bloody	Yes	Dyspnea	High	Yes	No	Disturbed	Balanced	Weight Loss	Fatigue	Yes	No	No	TB Suspected
405	Yes	3	Productive	Bloody	Yes	Normal	High	Yes	No	Disturbed	Malnutrition	Weight Loss	Fatigue	Yes	Yes	No	TB Suspected
406	Yes	3	Productive	Bloody	Normal	Normal	High	Yes	No	Disturbed	Malnutrition	Weight Loss	Fatigue	Yes	Yes	No	TB Suspected
407	Yes	2.5	Productive	Bloody	Yes	Dyspnea	High	No	No	Disturbed	Malnutrition	Weight Loss	Fatigue	Yes	Yes	Yes	TB Suspected
408	Yes	3	Productive	Bloody	Yes	Dyspnea	High	No	No	Disturbed	Malnutrition	Weight Loss	Fatigue	Yes	No	No	TB Suspected
409	Yes	3	Productive	Bloody	Yes	Dyspnea	High	No	No	Disturbed	Malnutrition	Healthy	Fit	Yes	Yes	Yes	TB Suspected
410	Yes	3	Productive	Bloody	Normal	Normal	High	No	No	Disturbed	Malnutrition	Weight Loss	Fatigue	Yes	Yes	Yes	TB Suspected
411	Yes	3	Productive	Bloody	No	Dyspnea	High	Yes	Yes	Disturbed	Malnutrition	Weight Loss	Fatigue	No	No	No	TB Suspected
412	Yes	3	Productive	Clear	Yes	Dyspnea	High	Yes	No	Disturbed	Malnutrition	Weight Loss	Fatigue	No	Yes	Yes	TB Suspected
413	Yes	3	Productive	Bloody	Yes	Dyspnea	High	Yes	No	Disturbed	Malnutrition	Weight Loss	Fatigue	No	No	Yes	TB Suspected
414	Yes	3	Productive	Bloody	Normal	Dyspnea	High	No	No	Disturbed	Malnutrition	Weight Loss	Fatigue	Yes	No	Yes	TB Suspected
415	Yes	3	Productive	Bloody	Yes	Dyspnea	High	Yes	No	Disturbed	Malnutrition	Weight Loss	Fatigue	Yes	Yes	No	TB Suspected
416	Yes	2.5	Productive	Bloody	Yes	Dyspnea	High	Yes	No	Disturbed	Malnutrition	Weight Loss	Fatigue	Yes	Yes	Yes	TB Suspected
417	Yes	3	Productive	Bloody	Yes	Dyspnea	High	Yes	No	Disturbed	Malnutrition	Weight Loss	Fatigue	Yes	Yes	No	TB Suspected
418	Yes	3	Productive	Clear	Yes	Dyspnea	High	Yes	No	Disturbed	Malnutrition	Weight Loss	Fatigue	Yes	Yes	Yes	TB Suspected
419	Yes	3	Productive	Bloody	Yes	Dyspnea	High	Yes	No	Disturbed	Malnutrition	Weight Loss	Fatigue	No	Yes	No	TB Suspected
420	Yes	2	Productive	Bloody	Yes	Dyspnea	High	Yes	No	Disturbed	Malnutrition	Weight Loss	Fatigue	Yes	Yes	No	TB Suspected
421	Yes	3	Productive	Bloody	Yes	Dyspnea	High	Yes	No	Disturbed	Malnutrition	Weight Loss	Fatigue	No	Yes	Yes	TB Suspected
422	Yes	3	Productive	Bloody	Yes	Dyspnea	High	Yes	No	Disturbed	Malnutrition	Weight Loss	Fatigue	Yes	No	Yes	TB Suspected
423	Yes	3	Productive	Bloody	Yes	Dyspnea	High	Yes	No	Disturbed	Malnutrition	Weight Loss	Fatigue	Yes	No	Yes	TB Suspected
424	Yes	3	Productive	Bloody	Yes	Dyspnea	High	Yes	No	Disturbed	Malnutrition	Weight Loss	Fatigue	Yes	Yes	Yes	TB Suspected
425	Yes	2	Productive	Clear	Yes	Dyspnea	High	Yes	No	Disturbed	Malnutrition	Weight Loss	Fatigue	Yes	Yes	Yes	TB Suspected
426	Yes	3	Productive	No	Yes	Normal	High	Yes	No	Disturbed	Malnutrition	Weight Loss	Fatigue	No	Yes	No	TB Suspected
427	Yes	3	Productive	Bloody	Yes	Dyspnea	High	Yes	No	Disturbed	Malnutrition	Weight Loss	Fatigue	No	No	No	TB Suspected
428	Yes	2	Productive	Bloody	Yes	Dyspnea	High	Yes	No	Disturbed	Malnutrition	Weight Loss	Fatigue	Yes	Yes	No	TB Suspected
429	Yes	3	Productive	Bloody	Yes	Dyspnea	High	Yes	No	Disturbed	Malnutrition	Weight Loss	Fatigue	Yes	Yes	Yes	TB Suspected
430	Yes	3	Productive	Clear	Yes	Dyspnea	High	Yes	No	Disturbed	Balanced	Weight Loss	Fatigue	Yes	Yes	No	TB Suspected
431	Yes	3	Productive	Bloody	Yes	Dyspnea	High	Yes	No	Normal	Malnutrition	Weight Loss	Fatigue	Yes	Yes	Yes	TB Suspected
432	Yes	3	Productive	Bloody	Yes	Dyspnea	High	Yes	No	Disturbed	Malnutrition	Weight Loss	Fatigue	Yes	Yes	Yes	TB Suspected
433	Yes	2	Non Productive	Bloody	Yes	Dyspnea	High	Yes	No	Disturbed	Malnutrition	Weight Loss	Fatigue	Yes	Yes	Yes	TB Suspected
434	Yes	3	Productive	Bloody	Yes	Dyspnea	High	Yes	No	Disturbed	Malnutrition	Weight Loss	Fatigue	Yes	Yes	No	TB Suspected
435	Yes	3	Productive	Bloody	Yes	Dyspnea	High	Yes	No	Disturbed	Malnutrition	Weight Loss	Fatigue	Yes	Yes	Yes	TB Suspected
436	Yes	3	Productive	Bloody	Yes	Dyspnea	High	Yes	No	Normal	Malnutrition	Healthy	Fatigue	Yes	Yes	Yes	TB Suspected
437	Yes	3	Productive	No	Yes	Dyspnea	High	Yes	No	Disturbed	Malnutrition	Weight Loss	Fatigue	Yes	Yes	Yes	TB Suspected
438	Yes	3	Productive	Bloody	Yes	Dyspnea	High	Yes	No	Disturbed	Malnutrition	Weight Loss	Fatigue	Yes	No	No	TB Suspected
439	Yes	3	Productive	Bloody	Yes	Dyspnea	High	Yes	No	Disturbed	Malnutrition	Weight Loss	Fatigue	No	Yes	No	TB Suspected
440	Yes	3	Productive	Clear	Yes	Dyspnea	High	Yes	No	Disturbed	Malnutrition	Weight Loss	Fatigue	Yes	No	No	TB Suspected
441	Yes	3	Productive	Bloody	Yes	Dyspnea	High	No	No	Disturbed	Balanced	Healthy	Fit	Yes	No	Yes	TB Suspected
442	Yes	3	Productive	Bloody	Normal	Dyspnea	High	No	No	Disturbed	Malnutrition	Weight Loss	Fatigue	Yes	No	Yes	TB Suspected
443	Yes	3	Productive	Bloody	Yes	Dyspnea	High	Yes	No	Disturbed	Balanced	Healthy	Fit	Yes	No	Yes	TB Suspected
444	Yes	3	Productive	Bloody	Yes	Dyspnea	High	No	No	Disturbed	Balanced	Healthy	Fit	Yes	No	Yes	TB Suspected
445	Yes	3	Productive	Bloody	Normal	Dyspnea	High	No	No	Disturbed	Balanced	Healthy	Fit	Yes	No	Yes	TB Suspected
446	Yes	3	Productive	Bloody	Yes	Dyspnea	High	No	No	Disturbed	Malnutrition	Healthy	Fit	Yes	No	No	TB Suspected
447	Yes	3	Productive	Bloody	Normal	Dyspnea	High	No	No	Disturbed	Malnutrition	Healthy	Fit	No	No	No	TB Suspected
448	Yes	3	Productive	Bloody	Yes	Dyspnea	High	No	Yes	Disturbed	Balanced	Healthy	Fit	Yes	Yes	No	TB Suspected
449	Yes	3	Productive	Bloody	Normal	Dyspnea	High	No	No	Disturbed	Malnutrition	Healthy	Fit	Yes	No	No	TB Suspected
450	Yes	3	Productive	Bloody	Normal	Dyspnea	High	No	No	Normal	Balanced	Weight Loss	Fit	Yes	No	Yes	TB Suspected
451	Yes	3	Productive	Bloody	Yes	Dyspnea	High	No	No	Disturbed	Malnutrition	Weight Loss	Fit	No	No	Yes	TB Suspected
452	Yes	3	Productive	Bloody	Normal	Dyspnea	High	No	No	Disturbed	Malnutrition	Healthy	Fatigue	Yes	No	Yes	TB Suspected
453	Yes	3	Productive	Bloody	Yes	Dyspnea	High	No	No	Disturbed	Balanced	Healthy	Fit	Yes	No	Yes	TB Suspected
454	Yes	3	Productive	Bloody	Yes	Dyspnea	High	No	No	Disturbed	Malnutrition	Healthy	Fatigue	Yes	No	Yes	TB Suspected
455	No	0	No	No	Yes	Normal	Normal	No	No	Normal	Malnutrition	Healthy	Fit	Yes	No	No	TB Suspected
456	Yes	3	Productive	Bloody	Normal	Dyspnea	High	No	No	Disturbed	Balanced	Healthy	Fit	Yes	No	Yes	TB Suspected
457	Yes	3	Productive	Bloody	Yes	Dyspnea	High	Yes	No	Disturbed	Balanced	Healthy	Fatigue	Yes	No	Yes	TB Suspected
458	Yes	3	Productive	Bloody	Yes	Dyspnea	High	No	No	Disturbed	Balanced	Healthy	Fit	Yes	No	Yes	TB Suspected
459	Yes	3	Productive	Bloody	Yes	Dyspnea	High	No	No	Disturbed	Balanced	Healthy	Fit	Yes	No	Yes	TB Suspected
460	Yes	3	Productive	Bloody	Yes	Normal	High	No	No	Normal	Balanced	Healthy	Fit	Yes	No	Yes	TB Suspected
461	Yes	3	Productive	Clear	Yes	Dyspnea	High	No	No	Disturbed	Malnutrition	Weight Loss	Fatigue	Yes	No	No	TB Suspected
462	Yes	3	Productive	Bloody	Yes	Dyspnea	High	No	No	Disturbed	Balanced	Healthy	Fit	Yes	No	No	TB Suspected
463	Yes	3	Productive	Bloody	Normal	Normal	High	No	No	Disturbed	Malnutrition	Healthy	Fit	Yes	No	No	TB Suspected
464	Yes	3	Productive	Bloody	Yes	Dyspnea	Normal	No	Yes	Disturbed	Balanced	Healthy	Fit	Yes	No	No	TB Suspected
465	Yes	3	Productive	Bloody	Yes	Dyspnea	High	No	No	Disturbed	Malnutrition	Healthy	Fit	Yes	No	Yes	TB Suspected
466	Yes	1.5	Productive	Bloody	Yes	Dyspnea	High	No	No	Disturbed	Malnutrition	Weight Loss	Fatigue	Yes	No	No	TB Suspected
467	Yes	3	Productive	Bloody	Yes	Dyspnea	High	Yes	No	Disturbed	Malnutrition	Weight Loss	Fatigue	No	Yes	No	TB Suspected
468	Yes	3	Productive	Bloody	Yes	Dyspnea	High	No	No	Disturbed	Malnutrition	Healthy	Fatigue	No	Yes	Yes	TB Suspected
469	No	0	No	No	Normal	Normal	High	No	No	Disturbed	Balanced	Healthy	Fatigue	Yes	No	Yes	TB Suspected
470	Yes	3	Productive	Bloody	Yes	Dyspnea	High	Yes	No	Disturbed	Balanced	Weight Loss	Fatigue	Yes	Yes	Yes	TB Suspected
471	No	3	Productive	Bloody	Yes	Normal	High	No	No	Disturbed	Malnutrition	Healthy	Fatigue	Yes	Yes	Yes	TB Suspected
472	Yes	3	Productive	Bloody	Yes	Dyspnea	High	No	No	Disturbed	Malnutrition	Healthy	Fit	Yes	No	No	TB Suspected
473	Yes	3	Productive	Bloody	Yes	Normal	High	No	No	Disturbed	Balanced	Healthy	Fit	No	No	No	TB Suspected
474	Yes	3	Non Productive	Bloody	No	Dyspnea	High	Yes	Yes	Disturbed	Malnutrition	Healthy	Fit	Yes	No	No	TB Suspected
475	Yes	2	Productive	Bloody	Yes	Dyspnea	High	Yes	No	Normal	Malnutrition	Weight Loss	Fatigue	Yes	Yes	Yes	TB Suspected
476	Yes	3	Productive	Bloody	Yes	Dyspnea	High	Yes	No	Disturbed	Balanced	Weight Loss	Fatigue	Yes	No	Yes	TB Suspected
477	No	0	No	No	Yes	Dyspnea	High	Yes	No	Disturbed	Balanced	Weight Loss	Fatigue	No	No	Yes	TB Suspected
478	Yes	0	Productive	Bloody	Yes	Dyspnea	High	Yes	No	Disturbed	Malnutrition	Weight Loss	Fatigue	No	No	Yes	TB Suspected
479	No	3	Productive	Bloody	No	Dyspnea	High	No	Yes	Disturbed	Malnutrition	Weight Loss	Fatigue	No	No	Yes	TB Suspected
480	Yes	0	Productive	Bloody	No	Normal	High	No	Yes	Disturbed	Balanced	Weight Loss	Fatigue	No	No	No	TB Suspected
481	Yes	3	Productive	Bloody	Yes	Dyspnea	Normal	Yes	No	Disturbed	Malnutrition	Weight Loss	Fatigue	No	No	No	TB Suspected
482	No	0	No	No	No	Dyspnea	High	Yes	No	Disturbed	Balanced	Weight Loss	Fatigue	No	No	No	TB Suspected
483	Yes	3	Productive	Bloody	No	Normal	High	No	Yes	Normal	Malnutrition	Weight Loss	Fatigue	Yes	No	Yes	TB Suspected
484	Yes	3	Productive	Bloody	Yes	Dyspnea	Normal	No	No	Disturbed	Balanced	Healthy	Fit	Yes	Yes	No	TB Suspected
485	Yes	3	Productive	Bloody	Normal	Normal	High	No	Yes	Disturbed	Malnutrition	Weight Loss	Fatigue	Yes	Yes	Yes	TB Suspected
486	Yes	3	Productive	Bloody	Normal	Normal	Normal	No	No	Disturbed	Malnutrition	Weight Loss	Fatigue	No	Yes	Yes	TB Suspected
487	Yes	3	Productive	Bloody	Normal	Normal	High	Yes	No	Disturbed	Malnutrition	Weight Loss	Fatigue	Yes	Yes	Yes	TB Suspected
488	Yes	3	Productive	Bloody	Yes	Dyspnea	High	No	No	Disturbed	Malnutrition	Weight Loss	Fatigue	Yes	No	No	TB Suspected
489	Yes	3	Productive	Bloody	Yes	Dyspnea	High	Yes	No	Disturbed	Malnutrition	Weight Loss	Fatigue	Yes	Yes	Yes	TB Suspected
490	Yes	3	No	Bloody	Normal	Normal	Normal	Yes	No	Disturbed	Malnutrition	Weight Loss	Fatigue	Yes	Yes	Yes	TB Suspected
491	Yes	3	Productive	Bloody	Normal	Dyspnea	Normal	Yes	Yes	Disturbed	Malnutrition	Weight Loss	Fatigue	No	Yes	Yes	TB Suspected
492	Yes	0	Productive	Bloody	Normal	Dyspnea	Normal	Yes	No	Disturbed	Malnutrition	Weight Loss	Fatigue	Yes	No	Yes	TB Suspected
493	Yes	2.5	Productive	Bloody	Yes	Dyspnea	Normal	No	No	Disturbed	Malnutrition	Healthy	Fit	Yes	Yes	Yes	TB Suspected
494	Yes	3	Productive	Bloody	Yes	Dyspnea	High	No	No	Disturbed	Malnutrition	Weight Loss	Fatigue	No	No	Yes	TB Suspected
495	Yes	3	Productive	Bloody	Yes	Normal	High	Yes	No	Disturbed	Malnutrition	Weight Loss	Fatigue	Yes	No	Yes	TB Suspected
496	No	0	No	No	Yes	Dyspnea	High	Yes	No	Disturbed	Malnutrition	Weight Loss	Fit	No	Yes	Yes	TB Suspected
497	Yes	3	Productive	No	Normal	Dyspnea	High	No	No	Disturbed	Malnutrition	Weight Loss	Fatigue	Yes	Yes	Yes	TB Suspected
498	Yes	3	Productive	Bloody	Yes	Dyspnea	Normal	No	No	Disturbed	Malnutrition	Weight Loss	Fatigue	Yes	Yes	Yes	TB Suspected
499	Yes	3	Productive	Bloody	Normal	Normal	High	No	No	Disturbed	Malnutrition	Healthy	Fatigue	No	No	Yes	TB Suspected
500	Yes	0	Productive	Bloody	Normal	Normal	High	No	No	Disturbed	Malnutrition	Weight Loss	Fatigue	Yes	Yes	Yes	TB Suspected
501	Yes	3	Productive	Bloody	Normal	Normal	High	No	No	Disturbed	Balanced	Weight Loss	Fit	Yes	Yes	Yes	TB Suspected
502	Yes	3	Productive	Bloody	Yes	Dyspnea	High	Yes	No	Disturbed	Malnutrition	Weight Loss	Fatigue	Yes	No	No	TB Suspected
503	Yes	3	Productive	Bloody	Yes	Normal	High	Yes	No	Normal	Malnutrition	Weight Loss	Fatigue	Yes	Yes	No	TB Suspected
504	No	3	Productive	Bloody	Normal	Normal	High	Yes	No	Disturbed	Malnutrition	Weight Loss	Fatigue	Yes	Yes	No	TB Suspected
505	Yes	3	Productive	Bloody	Yes	Dyspnea	High	No	No	Disturbed	Malnutrition	Weight Loss	Fatigue	Yes	Yes	Yes	TB Suspected
506	Yes	3	Productive	Bloody	Yes	Dyspnea	High	No	No	Disturbed	Balanced	Weight Loss	Fatigue	Yes	No	No	TB Suspected
507	No	3	Productive	Bloody	Yes	Dyspnea	High	No	No	Disturbed	Malnutrition	Healthy	Fit	Yes	Yes	Yes	TB Suspected
508	Yes	3	Productive	Bloody	Normal	Normal	High	No	No	Disturbed	Malnutrition	Healthy	Fatigue	Yes	Yes	Yes	TB Suspected
509	Yes	3	Productive	Bloody	No	Dyspnea	High	Yes	Yes	Disturbed	Malnutrition	Healthy	Fatigue	No	No	No	TB Suspected
510	Yes	0	Productive	Clear	Yes	Dyspnea	High	Yes	No	Disturbed	Malnutrition	Weight Loss	Fatigue	No	Yes	Yes	TB Suspected
511	Yes	3	Productive	Bloody	Yes	Dyspnea	High	No	No	Disturbed	Malnutrition	Weight Loss	Fatigue	No	No	Yes	TB Suspected
512	Yes	3	Productive	Bloody	Normal	Dyspnea	High	No	No	Disturbed	Malnutrition	Healthy	Fatigue	Yes	No	Yes	TB Suspected
513	Yes	3	Productive	Bloody	Yes	Normal	High	Yes	No	Disturbed	Malnutrition	Weight Loss	Fatigue	Yes	Yes	No	TB Suspected
514	Yes	2.5	Productive	Bloody	Yes	Dyspnea	Normal	Yes	No	Disturbed	Malnutrition	Weight Loss	Fatigue	Yes	Yes	Yes	TB Suspected
515	Yes	3	Productive	Bloody	Yes	Dyspnea	High	Yes	No	Disturbed	Balanced	Weight Loss	Fatigue	Yes	Yes	No	TB Suspected
516	Yes	3	No	Clear	Yes	Dyspnea	High	Yes	No	Disturbed	Malnutrition	Weight Loss	Fatigue	Yes	Yes	Yes	TB Suspected
517	Yes	3	Productive	Bloody	Yes	Dyspnea	High	Yes	No	Disturbed	Malnutrition	Weight Loss	Fit	No	Yes	No	TB Suspected
518	Yes	2	Productive	Bloody	Yes	Dyspnea	Normal	Yes	No	Disturbed	Malnutrition	Weight Loss	Fatigue	Yes	Yes	No	TB Suspected
519	Yes	3	Productive	Bloody	Yes	Dyspnea	Normal	Yes	No	Disturbed	Malnutrition	Weight Loss	Fatigue	No	Yes	Yes	TB Suspected
520	Yes	3	Productive	Bloody	Yes	Dyspnea	High	Yes	No	Disturbed	Balanced	Weight Loss	Fatigue	Yes	No	Yes	TB Suspected
521	Yes	3	Productive	Bloody	Yes	Dyspnea	High	Yes	No	Disturbed	Malnutrition	Weight Loss	Fatigue	Yes	Yes	Yes	TB Suspected
522	Yes	3	Productive	No	Yes	Dyspnea	High	Yes	No	Disturbed	Malnutrition	Weight Loss	Fatigue	Yes	Yes	Yes	TB Suspected
523	Yes	2	Productive	Clear	Yes	Dyspnea	High	Yes	No	Disturbed	Malnutrition	Healthy	Fatigue	Yes	Yes	Yes	TB Suspected
524	Yes	3	Productive	No	Yes	Normal	High	Yes	No	Disturbed	Malnutrition	Weight Loss	Fatigue	No	No	No	TB Suspected
525	Yes	3	Productive	Bloody	Yes	Dyspnea	High	Yes	No	Disturbed	Malnutrition	Weight Loss	Fatigue	No	Yes	No	TB Suspected
526	Yes	2	Productive	No	Yes	Dyspnea	High	Yes	No	Disturbed	Malnutrition	Weight Loss	Fatigue	Yes	Yes	No	TB Suspected
527	Yes	3	Productive	Bloody	Normal	Dyspnea	High	Yes	No	Disturbed	Malnutrition	Weight Loss	Fatigue	Yes	Yes	Yes	TB Suspected
528	Yes	3	Productive	Bloody	Yes	Dyspnea	High	Yes	No	Disturbed	Balanced	Weight Loss	Fatigue	Yes	Yes	No	TB Suspected
529	Yes	3	Productive	Bloody	Yes	Dyspnea	High	Yes	Yes	Normal	Malnutrition	Weight Loss	Fatigue	Yes	Yes	Yes	TB Suspected
530	Yes	3	Productive	Bloody	Normal	Dyspnea	High	Yes	No	Disturbed	Malnutrition	Weight Loss	Fatigue	Yes	Yes	Yes	TB Suspected
531	Yes	2	Non Productive	Bloody	Yes	Dyspnea	High	Yes	No	Disturbed	Malnutrition	Healthy	Fatigue	Yes	Yes	Yes	TB Suspected
532	Yes	3	Productive	No	Yes	Dyspnea	High	Yes	No	Disturbed	Malnutrition	Weight Loss	Fatigue	Yes	Yes	No	TB Suspected
533	Yes	3	Productive	Bloody	Yes	Normal	High	Yes	No	Disturbed	Malnutrition	Weight Loss	Fatigue	Yes	Yes	Yes	TB Suspected
534	Yes	3	Productive	No	Yes	Dyspnea	High	Yes	No	Normal	Malnutrition	Healthy	Fatigue	Yes	Yes	Yes	TB Suspected
535	Yes	3	Productive	Bloody	Yes	Dyspnea	High	Yes	No	Disturbed	Malnutrition	Weight Loss	Fatigue	Yes	Yes	Yes	TB Suspected
536	Yes	3	Productive	Bloody	Yes	Dyspnea	High	Yes	Yes	Disturbed	Malnutrition	Weight Loss	Fatigue	Yes	No	No	TB Suspected
537	Yes	3	Productive	Bloody	Yes	Normal	High	Yes	No	Disturbed	Malnutrition	Weight Loss	Fatigue	No	Yes	No	TB Suspected
538	Yes	3	Productive	Clear	Yes	Dyspnea	High	Yes	No	Normal	Malnutrition	Weight Loss	Fatigue	Yes	No	No	TB Suspected
539	Yes	3	Productive	Bloody	Yes	Dyspnea	High	No	No	Disturbed	Malnutrition	Healthy	Fit	Yes	No	Yes	TB Suspected
540	Yes	3	Productive	Bloody	Normal	Dyspnea	High	No	No	Normal	Malnutrition	Weight Loss	Fatigue	Yes	No	Yes	TB Suspected
541	Yes	3	Productive	Bloody	Yes	Dyspnea	High	Yes	No	Disturbed	Balanced	Healthy	Fit	No	No	Yes	TB Suspected
542	Yes	3	Productive	Bloody	Yes	Normal	High	No	No	Disturbed	Balanced	Healthy	Fit	Yes	No	Yes	TB Suspected
543	No	3	Productive	Bloody	Normal	Dyspnea	High	No	No	Disturbed	Balanced	Healthy	Fit	Yes	No	Yes	TB Suspected
544	Yes	3	Productive	Bloody	Yes	Dyspnea	High	No	Yes	Disturbed	Malnutrition	Healthy	Fit	Yes	No	No	TB Suspected
545	Yes	3	Productive	Bloody	Normal	Dyspnea	High	No	No	Disturbed	Malnutrition	Healthy	Fatigue	No	No	No	TB Suspected
546	Yes	3	Productive	No	Yes	Dyspnea	High	No	Yes	Disturbed	Balanced	Healthy	Fit	Yes	Yes	No	TB Suspected
547	Yes	3	Productive	Bloody	Normal	Dyspnea	High	No	Yes	Disturbed	Malnutrition	Healthy	Fit	Yes	No	No	TB Suspected
548	No	3	Productive	Bloody	Normal	Dyspnea	High	No	No	Normal	Balanced	Weight Loss	Fit	Yes	No	Yes	TB Suspected
549	Yes	3	No	Bloody	Yes	Dyspnea	High	No	No	Disturbed	Malnutrition	Weight Loss	Fit	No	No	Yes	TB Suspected
550	Yes	3	Productive	Bloody	Normal	Dyspnea	Normal	No	No	Disturbed	Malnutrition	Healthy	Fatigue	Yes	No	Yes	TB Suspected
551	Yes	0	Productive	Bloody	Yes	Dyspnea	High	No	No	Disturbed	Balanced	Healthy	Fit	Yes	No	Yes	TB Suspected
552	Yes	3	Productive	No	Yes	Dyspnea	High	No	No	Disturbed	Malnutrition	Healthy	Fatigue	Yes	No	Yes	TB Suspected
553	No	0	No	No	Yes	Normal	Normal	No	Yes	Normal	Malnutrition	Healthy	Fit	Yes	No	No	TB Suspected
554	Yes	3	Productive	Bloody	Yes	Dyspnea	High	No	No	Disturbed	Balanced	Healthy	Fit	Yes	No	Yes	TB Suspected
555	Yes	3	Productive	Bloody	Yes	Normal	High	Yes	No	Disturbed	Balanced	Healthy	Fatigue	Yes	No	Yes	TB Suspected
556	Yes	3	Productive	Bloody	Yes	Dyspnea	High	No	No	Disturbed	Balanced	Healthy	Fit	No	No	Yes	TB Suspected
557	Yes	3	Productive	Bloody	Yes	Dyspnea	High	Yes	No	Disturbed	Balanced	Healthy	Fit	Yes	No	Yes	TB Suspected
558	Yes	3	Productive	No	Yes	Normal	High	No	No	Normal	Balanced	Healthy	Fit	Yes	No	Yes	TB Suspected
559	Yes	0	Productive	Clear	Yes	Dyspnea	High	No	No	Disturbed	Malnutrition	Weight Loss	Fatigue	Yes	No	No	TB Suspected
560	Yes	3	Productive	No	Yes	Dyspnea	High	No	No	Disturbed	Balanced	Healthy	Fit	Yes	No	No	TB Suspected
561	Yes	3	Productive	Bloody	Normal	Normal	High	No	No	Normal	Malnutrition	Healthy	Fit	Yes	No	No	TB Suspected
562	Yes	3	Productive	Bloody	Yes	Dyspnea	Normal	No	No	Disturbed	Balanced	Healthy	Fit	Yes	No	No	TB Suspected
563	Yes	3	Productive	Bloody	Yes	Dyspnea	Normal	No	No	Disturbed	Malnutrition	Healthy	Fit	Yes	No	Yes	TB Suspected
564	Yes	1.5	Productive	Bloody	Yes	Dyspnea	High	No	No	Disturbed	Malnutrition	Weight Loss	Fatigue	Yes	Yes	No	TB Suspected
565	Yes	3	Productive	Bloody	Yes	Dyspnea	High	Yes	No	Disturbed	Balanced	Weight Loss	Fatigue	No	No	No	TB Suspected
566	Yes	3	Productive	Bloody	Yes	Dyspnea	High	No	No	Disturbed	Malnutrition	Healthy	Fatigue	Yes	No	Yes	TB Suspected
567	No	0	No	No	Normal	Normal	High	No	No	Normal	Balanced	Healthy	Fit	Yes	No	Yes	TB Suspected
568	Yes	3	Productive	Bloody	Yes	Dyspnea	High	No	Yes	Disturbed	Balanced	Weight Loss	Fatigue	Yes	Yes	Yes	TB Suspected
569	No	3	Productive	Bloody	Yes	Normal	High	No	No	Disturbed	Malnutrition	Healthy	Fatigue	Yes	Yes	Yes	TB Suspected
570	Yes	0	Productive	Bloody	Yes	Dyspnea	High	No	No	Disturbed	Balanced	Healthy	Fit	Yes	No	No	TB Suspected
571	Yes	3	Productive	Bloody	Yes	Normal	High	No	No	Disturbed	Malnutrition	Healthy	Fit	Yes	No	No	TB Suspected
572	Yes	3	Non Productive	Bloody	No	Normal	High	No	Yes	Disturbed	Malnutrition	Healthy	Fit	Yes	No	No	TB Suspected
573	Yes	2	Productive	Bloody	Yes	Dyspnea	Normal	Yes	No	Normal	Malnutrition	Weight Loss	Fatigue	Yes	No	Yes	TB Suspected
574	Yes	3	Productive	No	Yes	Dyspnea	High	Yes	No	Disturbed	Malnutrition	Weight Loss	Fatigue	Yes	No	Yes	TB Suspected
575	No	0	No	No	Yes	Dyspnea	High	Yes	No	Normal	Malnutrition	Weight Loss	Fatigue	No	No	Yes	TB Suspected
576	Yes	3	Productive	Bloody	Yes	Dyspnea	High	Yes	Yes	Disturbed	Malnutrition	Weight Loss	Fatigue	No	No	Yes	TB Suspected
577	Yes	3	Productive	No	No	Dyspnea	High	No	Yes	Disturbed	Malnutrition	Weight Loss	Fatigue	No	No	Yes	TB Suspected
578	Yes	3	Productive	Bloody	No	Normal	High	No	Yes	Disturbed	Balanced	Weight Loss	Fatigue	Yes	No	No	TB Suspected
579	Yes	3	Productive	Bloody	Yes	Dyspnea	High	Yes	No	Disturbed	Malnutrition	Weight Loss	Fatigue	No	Yes	No	TB Suspected
580	No	0	No	No	No	Dyspnea	High	No	No	Disturbed	Balanced	Weight Loss	Fatigue	Yes	No	No	TB Suspected
581	Yes	3	Productive	Bloody	No	Dyspnea	High	No	Yes	Disturbed	Malnutrition	Weight Loss	Fatigue	Yes	No	Yes	TB Suspected
582	Yes	0	Productive	Bloody	Yes	Dyspnea	Normal	No	No	Disturbed	Balanced	Healthy	Fit	Yes	No	No	TB Suspected
583	Yes	3	Productive	Bloody	Normal	Normal	High	No	No	Disturbed	Balanced	Weight Loss	Fatigue	Yes	Yes	Yes	TB Suspected
584	Yes	3	Productive	Bloody	Normal	Normal	Normal	No	Yes	Disturbed	Malnutrition	Weight Loss	Fatigue	Yes	Yes	Yes	TB Suspected
585	Yes	3	Productive	Bloody	Normal	Normal	High	No	No	Disturbed	Malnutrition	Weight Loss	Fatigue	Yes	No	Yes	TB Suspected
586	Yes	0	Productive	Bloody	Yes	Dyspnea	High	No	No	Disturbed	Malnutrition	Weight Loss	Fatigue	Yes	Yes	No	TB Suspected
587	Yes	0	Productive	Bloody	Yes	Dyspnea	High	No	No	Disturbed	Malnutrition	Weight Loss	Fatigue	Yes	Yes	Yes	TB Suspected
588	Yes	3	Productive	Bloody	Normal	Normal	Normal	Yes	No	Disturbed	Malnutrition	Weight Loss	Fatigue	Yes	No	Yes	TB Suspected
589	Yes	3	Productive	Bloody	Normal	Dyspnea	Normal	Yes	No	Disturbed	Malnutrition	Weight Loss	Fatigue	No	No	Yes	TB Suspected
590	Yes	3	No	Bloody	Normal	Dyspnea	Normal	Yes	No	Disturbed	Malnutrition	Weight Loss	Fatigue	Yes	No	Yes	TB Suspected
591	Yes	2.5	Productive	Bloody	Yes	Dyspnea	Normal	No	No	Disturbed	Malnutrition	Healthy	Fatigue	No	Yes	Yes	TB Suspected
592	Yes	3	Productive	Bloody	Yes	Normal	Normal	No	No	Disturbed	Malnutrition	Weight Loss	Fatigue	No	No	Yes	TB Suspected
593	Yes	3	Productive	Bloody	Yes	Normal	High	Yes	No	Disturbed	Malnutrition	Weight Loss	Fatigue	Yes	No	Yes	TB Suspected
594	No	3	No	No	Yes	Dyspnea	High	Yes	No	Disturbed	Malnutrition	Weight Loss	Fatigue	No	Yes	Yes	TB Suspected
595	Yes	3	Productive	Bloody	Yes	Dyspnea	High	No	No	Disturbed	Malnutrition	Weight Loss	Fatigue	Yes	Yes	Yes	TB Suspected
596	Yes	3	Productive	Bloody	Yes	Dyspnea	High	No	No	Disturbed	Malnutrition	Weight Loss	Fit	Yes	Yes	Yes	TB Suspected
597	Yes	0	Productive	Bloody	Normal	Normal	High	No	No	Disturbed	Malnutrition	Weight Loss	Fatigue	No	No	Yes	TB Suspected
598	Yes	3	Productive	Bloody	Normal	Normal	High	No	No	Disturbed	Malnutrition	Weight Loss	Fatigue	No	Yes	Yes	TB Suspected
599	Yes	3	Productive	Bloody	Normal	Normal	High	No	No	Disturbed	Malnutrition	Healthy	Fit	Yes	Yes	Yes	TB Suspected
600	Yes	3	Productive	Bloody	Yes	Dyspnea	High	No	No	Disturbed	Balanced	Weight Loss	Fatigue	Yes	No	No	TB Suspected
601	Yes	3	Productive	Bloody	Yes	Normal	Normal	Yes	No	Disturbed	Malnutrition	Weight Loss	Fatigue	Yes	Yes	No	TB Suspected
602	Yes	3	Productive	Bloody	Normal	Dyspnea	High	Yes	No	Disturbed	Malnutrition	Weight Loss	Fatigue	Yes	Yes	No	TB Suspected
603	Yes	2.5	Productive	Bloody	Yes	Dyspnea	High	Yes	No	Disturbed	Malnutrition	Weight Loss	Fatigue	Yes	Yes	Yes	TB Suspected
604	Yes	3	Productive	Bloody	Yes	Dyspnea	High	No	No	Disturbed	Balanced	Weight Loss	Fatigue	Yes	No	No	TB Suspected
605	Yes	3	Productive	Bloody	Yes	Dyspnea	High	No	No	Disturbed	Malnutrition	Healthy	Fit	Yes	No	Yes	TB Suspected
606	Yes	3	Productive	Bloody	Normal	Normal	High	No	No	Disturbed	Malnutrition	Healthy	Fatigue	Yes	Yes	Yes	TB Suspected
607	Yes	3	Productive	Bloody	No	Dyspnea	High	Yes	Yes	Normal	Malnutrition	Weight Loss	Fatigue	No	No	No	TB Suspected
608	Yes	3	Productive	Clear	Yes	Dyspnea	High	Yes	No	Disturbed	Malnutrition	Weight Loss	Fatigue	No	No	Yes	TB Suspected
609	Yes	3	Productive	Bloody	Yes	Dyspnea	High	Yes	No	Disturbed	Malnutrition	Healthy	Fatigue	No	No	Yes	TB Suspected
610	No	3	Productive	Bloody	Normal	Dyspnea	High	No	No	Disturbed	Malnutrition	Weight Loss	Fatigue	Yes	No	Yes	TB Suspected
611	Yes	3	Productive	Bloody	Yes	Dyspnea	High	Yes	No	Disturbed	Malnutrition	Weight Loss	Fit	Yes	Yes	No	TB Suspected
612	Yes	2.5	Productive	Bloody	Yes	Normal	High	Yes	No	Disturbed	Malnutrition	Weight Loss	Fatigue	Yes	Yes	Yes	TB Suspected
613	Yes	3	Productive	Bloody	Yes	Dyspnea	High	Yes	No	Normal	Malnutrition	Weight Loss	Fatigue	Yes	Yes	No	TB Suspected
614	Yes	3	Productive	Clear	Yes	Normal	High	Yes	No	Disturbed	Malnutrition	Weight Loss	Fatigue	Yes	Yes	Yes	TB Suspected
615	Yes	3	Productive	Bloody	Yes	Dyspnea	High	Yes	Yes	Disturbed	Malnutrition	Weight Loss	Fatigue	No	Yes	No	TB Suspected
616	Yes	2	Productive	Bloody	Yes	Dyspnea	High	No	No	Disturbed	Malnutrition	Weight Loss	Fatigue	Yes	Yes	No	TB Suspected
617	Yes	3	Productive	Bloody	Yes	Dyspnea	High	Yes	No	Normal	Malnutrition	Weight Loss	Fatigue	No	Yes	Yes	TB Suspected
618	Yes	3	Productive	Bloody	Normal	Dyspnea	High	Yes	No	Disturbed	Malnutrition	Weight Loss	Fatigue	Yes	No	Yes	TB Suspected
619	No	3	Productive	Bloody	Yes	Dyspnea	High	Yes	No	Disturbed	Malnutrition	Weight Loss	Fatigue	Yes	No	Yes	TB Suspected
620	Yes	3	Productive	Bloody	Yes	Dyspnea	High	Yes	No	Disturbed	Malnutrition	Weight Loss	Fit	Yes	Yes	Yes	TB Suspected
621	Yes	2	Productive	Clear	Yes	Dyspnea	High	No	No	Disturbed	Malnutrition	Weight Loss	Fatigue	Yes	Yes	Yes	TB Suspected
622	Yes	3	Productive	No	Yes	Normal	High	Yes	No	Disturbed	Malnutrition	Weight Loss	Fatigue	Yes	Yes	No	TB Suspected
623	Yes	3	Productive	Bloody	Yes	Dyspnea	High	Yes	No	Disturbed	Balanced	Weight Loss	Fatigue	No	No	No	TB Suspected
624	Yes	2	Productive	Bloody	Normal	Dyspnea	High	Yes	No	Disturbed	Malnutrition	Weight Loss	Fatigue	Yes	Yes	No	TB Suspected
625	Yes	3	Productive	Bloody	Yes	Normal	High	Yes	No	Disturbed	Malnutrition	Weight Loss	Fatigue	Yes	Yes	Yes	TB Suspected
626	Yes	3	Productive	Clear	Yes	Dyspnea	Normal	Yes	No	Disturbed	Balanced	Weight Loss	Fatigue	Yes	Yes	No	TB Suspected
627	Yes	3	No	Bloody	Yes	Dyspnea	High	Yes	No	Normal	Malnutrition	Weight Loss	Fatigue	Yes	Yes	Yes	TB Suspected
628	Yes	3	Productive	Bloody	Yes	Dyspnea	High	Yes	Yes	Disturbed	Malnutrition	Weight Loss	Fatigue	Yes	Yes	Yes	TB Suspected
629	Yes	2	Non Productive	Bloody	Yes	Dyspnea	High	No	No	Disturbed	Malnutrition	Weight Loss	Fatigue	Yes	Yes	Yes	TB Suspected
630	Yes	3	Productive	Bloody	Yes	Dyspnea	High	Yes	Yes	Disturbed	Malnutrition	Weight Loss	Fatigue	Yes	Yes	No	TB Suspected
631	Yes	3	Productive	Bloody	Yes	Normal	High	Yes	No	Disturbed	Malnutrition	Weight Loss	Fatigue	Yes	Yes	Yes	TB Suspected
632	Yes	3	Productive	Bloody	Yes	Dyspnea	High	No	No	Normal	Malnutrition	Healthy	Fatigue	Yes	Yes	Yes	TB Suspected
633	Yes	3	Productive	No	Yes	Dyspnea	High	Yes	No	Disturbed	Balanced	Weight Loss	Fatigue	Yes	Yes	Yes	TB Suspected
634	Yes	3	Productive	Bloody	Yes	Dyspnea	High	Yes	No	Disturbed	Malnutrition	Weight Loss	Fatigue	Yes	Yes	No	TB Suspected
635	Yes	3	Productive	Bloody	Yes	Dyspnea	High	Yes	No	Normal	Malnutrition	Weight Loss	Fatigue	No	Yes	No	TB Suspected
636	Yes	3	Productive	Clear	Yes	Normal	High	Yes	No	Disturbed	Malnutrition	Weight Loss	Fatigue	Yes	No	No	TB Suspected
637	Yes	3	Productive	Bloody	Yes	Dyspnea	High	No	No	Disturbed	Balanced	Weight Loss	Fit	Yes	No	Yes	TB Suspected
638	Yes	3	Productive	Bloody	Normal	Dyspnea	High	No	No	Disturbed	Malnutrition	Weight Loss	Fit	Yes	No	Yes	TB Suspected
639	Yes	3	Productive	Bloody	Yes	Dyspnea	High	Yes	No	Normal	Balanced	Healthy	Fit	Yes	No	Yes	TB Suspected
640	Yes	3	Productive	Bloody	Yes	Dyspnea	High	No	No	Disturbed	Balanced	Healthy	Fatigue	Yes	No	Yes	TB Suspected
641	Yes	3	Productive	Bloody	Normal	Dyspnea	High	No	No	Disturbed	Balanced	Healthy	Fit	No	No	Yes	TB Suspected
642	Yes	3	Productive	Bloody	Yes	Dyspnea	High	No	No	Disturbed	Malnutrition	Healthy	Fatigue	Yes	No	No	TB Suspected
643	Yes	3	Productive	Bloody	Normal	Dyspnea	High	No	No	Disturbed	Balanced	Healthy	Fit	No	No	No	TB Suspected
644	Yes	3	Productive	Bloody	Yes	Dyspnea	High	No	Yes	Disturbed	Balanced	Healthy	Fatigue	Yes	Yes	No	TB Suspected
645	Yes	3	Productive	Bloody	Normal	Dyspnea	High	No	Yes	Disturbed	Malnutrition	Healthy	Fit	Yes	No	No	TB Suspected
646	Yes	3	Productive	Bloody	Normal	Dyspnea	High	No	Yes	Normal	Balanced	Weight Loss	Fit	Yes	No	Yes	TB Suspected
647	Yes	0	Productive	Bloody	Yes	Dyspnea	High	No	No	Disturbed	Malnutrition	Weight Loss	Fit	No	No	Yes	TB Suspected
648	Yes	3	Productive	Bloody	Normal	Dyspnea	High	No	No	Disturbed	Malnutrition	Healthy	Fit	Yes	No	Yes	TB Suspected
649	Yes	3	Productive	Bloody	Yes	Dyspnea	Normal	No	No	Disturbed	Balanced	Healthy	Fit	Yes	No	Yes	TB Suspected
650	Yes	3	Productive	Bloody	Yes	Dyspnea	High	No	No	Disturbed	Malnutrition	Weight Loss	Fatigue	Yes	No	Yes	TB Suspected
651	No	0	Productive	No	Yes	Normal	Normal	No	No	Normal	Malnutrition	Healthy	Fit	Yes	No	No	TB Suspected
652	Yes	3	Productive	Bloody	Normal	Dyspnea	High	No	No	Disturbed	Balanced	Weight Loss	Fit	Yes	No	Yes	TB Suspected
653	Yes	3	Productive	Bloody	Yes	Dyspnea	High	Yes	No	Disturbed	Balanced	Healthy	Fit	Yes	No	Yes	TB Suspected
654	Yes	3	Productive	Bloody	Yes	Dyspnea	High	No	No	Normal	Balanced	Healthy	Fit	Yes	No	Yes	TB Suspected
655	Yes	3	Productive	Bloody	Yes	Normal	High	No	No	Disturbed	Balanced	Healthy	Fit	Yes	No	Yes	TB Suspected
656	Yes	3	Productive	Bloody	Yes	Normal	High	No	No	Normal	Balanced	Healthy	Fatigue	Yes	No	Yes	TB Suspected
657	Yes	0	Productive	Clear	Yes	Dyspnea	High	No	No	Disturbed	Malnutrition	Weight Loss	Fatigue	Yes	No	No	TB Suspected
658	No	3	Productive	Bloody	Yes	Dyspnea	High	No	No	Disturbed	Balanced	Healthy	Fit	Yes	No	No	TB Suspected
659	Yes	0	Productive	Bloody	Normal	Normal	High	No	No	Disturbed	Malnutrition	Healthy	Fit	Yes	No	No	TB Suspected
660	Yes	3	Productive	Bloody	Yes	Dyspnea	High	No	Yes	Disturbed	Balanced	Healthy	Fit	Yes	No	No	TB Suspected
661	Yes	3	Productive	Bloody	Yes	Dyspnea	High	Yes	No	Disturbed	Malnutrition	Healthy	Fit	Yes	No	Yes	TB Suspected
662	Yes	1.5	Productive	Bloody	Yes	Dyspnea	High	No	No	Disturbed	Malnutrition	Healthy	Fatigue	Yes	No	No	TB Suspected
663	Yes	3	Productive	Bloody	Yes	Dyspnea	Normal	Yes	No	Disturbed	Malnutrition	Weight Loss	Fatigue	No	Yes	No	TB Suspected
664	Yes	3	Productive	Bloody	Yes	Dyspnea	High	No	No	Disturbed	Malnutrition	Weight Loss	Fatigue	No	Yes	Yes	TB Suspected
665	No	0	No	No	Normal	Dyspnea	High	No	No	Disturbed	Balanced	Healthy	Fatigue	Yes	No	Yes	TB Suspected
666	No	3	Productive	Bloody	Yes	Dyspnea	High	Yes	No	Disturbed	Balanced	Weight Loss	Fatigue	Yes	Yes	Yes	TB Suspected
667	No	0	Productive	Bloody	Yes	Normal	High	No	No	Disturbed	Malnutrition	Healthy	Fatigue	Yes	Yes	Yes	TB Suspected
668	Yes	3	No	Bloody	Yes	Dyspnea	High	No	No	Disturbed	Malnutrition	Healthy	Fit	Yes	No	No	TB Suspected
669	Yes	3	Productive	Bloody	Yes	Normal	High	No	No	Disturbed	Balanced	Healthy	Fatigue	No	No	No	TB Suspected
670	Yes	3	Non Productive	Bloody	No	Dyspnea	High	No	Yes	Disturbed	Malnutrition	Healthy	Fit	Yes	No	No	TB Suspected
671	Yes	2	Productive	Bloody	Yes	Dyspnea	High	Yes	No	Normal	Malnutrition	Weight Loss	Fit	Yes	Yes	Yes	TB Suspected
672	Yes	3	Productive	No	Yes	Dyspnea	High	Yes	No	Disturbed	Balanced	Weight Loss	Fatigue	Yes	No	Yes	TB Suspected
673	No	0	No	No	Yes	Dyspnea	High	Yes	No	Disturbed	Malnutrition	Weight Loss	Fatigue	No	No	Yes	TB Suspected
674	Yes	0	Productive	Bloody	Yes	Dyspnea	High	Yes	No	Disturbed	Malnutrition	Weight Loss	Fit	No	No	Yes	TB Suspected
675	No	3	Productive	No	No	Dyspnea	High	No	Yes	Disturbed	Malnutrition	Weight Loss	Fatigue	No	No	Yes	TB Suspected
676	Yes	0	Productive	Bloody	No	Normal	High	No	Yes	Normal	Balanced	Weight Loss	Fatigue	No	No	No	TB Suspected
677	Yes	3	Productive	Bloody	Yes	Dyspnea	Normal	Yes	No	Normal	Malnutrition	Weight Loss	Fatigue	No	No	No	TB Suspected
678	No	0	No	No	No	Dyspnea	High	Yes	No	Disturbed	Balanced	Weight Loss	Fit	No	No	No	TB Suspected
679	Yes	3	Productive	Bloody	Yes	Normal	High	No	Yes	Normal	Malnutrition	Weight Loss	Fatigue	Yes	No	Yes	TB Suspected
680	Yes	3	Productive	Bloody	Yes	Dyspnea	Normal	No	No	Disturbed	Malnutrition	Healthy	Fit	Yes	Yes	No	TB Suspected
681	Yes	3	Productive	Bloody	Normal	Normal	High	No	Yes	Disturbed	Balanced	Weight Loss	Fatigue	Yes	Yes	Yes	TB Suspected
682	Yes	3	Productive	Bloody	Normal	Normal	Normal	No	No	Disturbed	Malnutrition	Weight Loss	Fit	No	Yes	Yes	TB Suspected
683	Yes	3	Productive	Bloody	Normal	Normal	High	Yes	No	Disturbed	Malnutrition	Weight Loss	Fatigue	Yes	No	Yes	TB Suspected
684	Yes	3	Productive	Bloody	Yes	Dyspnea	High	No	No	Disturbed	Malnutrition	Weight Loss	Fit	Yes	No	No	TB Suspected
685	Yes	3	Productive	Bloody	Yes	Dyspnea	High	Yes	No	Disturbed	Malnutrition	Weight Loss	Fatigue	Yes	No	Yes	TB Suspected
686	Yes	3	No	Bloody	Normal	Normal	High	Yes	No	Disturbed	Malnutrition	Weight Loss	Fatigue	Yes	Yes	Yes	TB Suspected
687	Yes	3	Productive	Bloody	Normal	Dyspnea	Normal	Yes	Yes	Disturbed	Malnutrition	Healthy	Fatigue	No	Yes	Yes	TB Suspected
688	No	0	Productive	Bloody	Normal	Dyspnea	Normal	Yes	No	Disturbed	Malnutrition	Weight Loss	Fatigue	Yes	No	Yes	TB Suspected
689	Yes	2.5	Productive	Bloody	Yes	Dyspnea	Normal	No	No	Normal	Malnutrition	Healthy	Fit	Yes	Yes	Yes	TB Suspected
690	Yes	3	Productive	Bloody	Yes	Dyspnea	High	No	No	Disturbed	Malnutrition	Healthy	Fatigue	No	No	Yes	TB Suspected
691	Yes	3	Productive	Bloody	Yes	Normal	Normal	Yes	No	Disturbed	Malnutrition	Weight Loss	Fatigue	Yes	No	Yes	TB Suspected
692	No	0	No	No	Yes	Dyspnea	High	Yes	No	Disturbed	Malnutrition	Weight Loss	Fit	Yes	Yes	Yes	TB Suspected
693	Yes	3	Productive	No	Normal	Dyspnea	High	Yes	No	Disturbed	Malnutrition	Weight Loss	Fatigue	Yes	Yes	Yes	TB Suspected
694	Yes	3	Productive	Bloody	Yes	Dyspnea	Normal	Yes	No	Disturbed	Malnutrition	Weight Loss	Fatigue	Yes	Yes	Yes	TB Suspected
695	Yes	3	Productive	Bloody	Normal	Normal	High	No	Yes	Disturbed	Malnutrition	Healthy	Fatigue	No	No	Yes	TB Suspected
696	Yes	0	Productive	Bloody	Normal	Normal	High	No	No	Disturbed	Malnutrition	Weight Loss	Fatigue	No	Yes	Yes	TB Suspected
697	Yes	3	Productive	Bloody	Yes	Normal	High	No	No	Disturbed	Balanced	Weight Loss	Fit	Yes	Yes	Yes	TB Suspected
698	Yes	3	Productive	Bloody	Yes	Dyspnea	High	Yes	No	Disturbed	Malnutrition	Weight Loss	Fatigue	No	No	No	TB Suspected
699	Yes	3	Productive	Bloody	Yes	Normal	Normal	Yes	No	Normal	Malnutrition	Weight Loss	Fatigue	Yes	Yes	No	TB Suspected
700	Yes	3	Productive	Bloody	Normal	Normal	High	Yes	No	Disturbed	Malnutrition	Weight Loss	Fatigue	Yes	Yes	No	TB Suspected
701	Yes	3	Productive	Bloody	Yes	Dyspnea	High	No	No	Normal	Malnutrition	Weight Loss	Fatigue	Yes	Yes	Yes	TB Suspected
702	Yes	3	No	Bloody	Yes	Dyspnea	High	No	No	Disturbed	Balanced	Weight Loss	Fatigue	Yes	No	No	TB Suspected
703	No	3	Productive	Bloody	Yes	Dyspnea	High	No	No	Disturbed	Malnutrition	Healthy	Fit	No	Yes	Yes	TB Suspected
704	Yes	3	Productive	Bloody	Normal	Normal	High	No	No	Disturbed	Malnutrition	Weight Loss	Fatigue	Yes	Yes	Yes	TB Suspected
705	Yes	3	Productive	Bloody	No	Dyspnea	High	Yes	Yes	Disturbed	Malnutrition	Weight Loss	Fatigue	No	No	No	TB Suspected
706	Yes	0	Productive	Clear	Yes	Dyspnea	High	No	No	Disturbed	Malnutrition	Weight Loss	Fatigue	No	Yes	Yes	TB Suspected
707	Yes	3	Productive	Bloody	Yes	Dyspnea	High	No	No	Disturbed	Malnutrition	Weight Loss	Fit	No	No	Yes	TB Suspected
708	No	3	Productive	Bloody	Normal	Dyspnea	High	No	No	Disturbed	Malnutrition	Healthy	Fatigue	Yes	No	Yes	TB Suspected
709	No	3	Productive	Bloody	Yes	Normal	High	Yes	No	Disturbed	Malnutrition	Weight Loss	Fatigue	Yes	Yes	No	TB Suspected
710	Yes	2.5	Productive	Bloody	Yes	Dyspnea	Normal	Yes	No	Disturbed	Malnutrition	Weight Loss	Fatigue	No	Yes	Yes	TB Suspected
711	Yes	3	Productive	Bloody	Yes	Dyspnea	High	Yes	No	Disturbed	Balanced	Healthy	Fatigue	Yes	Yes	No	TB Suspected
712	Yes	3	No	Clear	Yes	Dyspnea	High	No	No	Disturbed	Malnutrition	Weight Loss	Fatigue	Yes	Yes	Yes	TB Suspected
713	Yes	3	Productive	Bloody	Yes	Dyspnea	High	Yes	No	Disturbed	Balanced	Weight Loss	Fit	No	Yes	No	TB Suspected
714	Yes	2	Productive	Bloody	Yes	Normal	Normal	Yes	No	Disturbed	Malnutrition	Weight Loss	Fatigue	Yes	Yes	No	TB Suspected
715	No	3	Productive	Bloody	Yes	Dyspnea	Normal	Yes	No	Disturbed	Malnutrition	Weight Loss	Fatigue	No	Yes	Yes	TB Suspected
716	Yes	3	Productive	Bloody	Yes	Dyspnea	High	No	No	Disturbed	Balanced	Weight Loss	Fatigue	Yes	No	Yes	TB Suspected
717	Yes	3	Productive	Bloody	Yes	Normal	High	Yes	No	Disturbed	Malnutrition	Weight Loss	Fatigue	Yes	Yes	Yes	TB Suspected
718	Yes	0	Productive	No	Yes	Dyspnea	High	Yes	No	Disturbed	Malnutrition	Weight Loss	Fatigue	Yes	Yes	Yes	TB Suspected
719	Yes	2	Productive	Clear	Yes	Dyspnea	High	Yes	Yes	Disturbed	Malnutrition	Healthy	Fatigue	Yes	Yes	Yes	TB Suspected
720	Yes	3	Productive	No	Normal	Normal	High	Yes	No	Disturbed	Malnutrition	Weight Loss	Fatigue	No	No	No	TB Suspected
721	Yes	3	No	Bloody	Yes	Dyspnea	High	Yes	No	Disturbed	Malnutrition	Weight Loss	Fatigue	No	Yes	No	TB Suspected
722	Yes	2	Productive	No	Normal	Dyspnea	High	Yes	No	Disturbed	Malnutrition	Weight Loss	Fatigue	Yes	Yes	No	TB Suspected
723	Yes	3	Productive	Bloody	Normal	Dyspnea	High	No	No	Disturbed	Malnutrition	Weight Loss	Fatigue	Yes	Yes	Yes	TB Suspected
724	Yes	3	Productive	Bloody	Yes	Dyspnea	High	Yes	No	Disturbed	Malnutrition	Weight Loss	Fatigue	Yes	Yes	No	TB Suspected
725	Yes	3	Productive	Bloody	Yes	Dyspnea	High	No	Yes	Normal	Malnutrition	Weight Loss	Fatigue	Yes	Yes	Yes	TB Suspected
726	Yes	3	Productive	Bloody	Normal	Dyspnea	High	Yes	Yes	Disturbed	Malnutrition	Weight Loss	Fatigue	Yes	Yes	Yes	TB Suspected
727	Yes	2	Non Productive	Bloody	Yes	Dyspnea	High	Yes	No	Disturbed	Balanced	Healthy	Fatigue	Yes	Yes	Yes	TB Suspected
728	Yes	3	Productive	No	Yes	Dyspnea	High	No	No	Disturbed	Malnutrition	Weight Loss	Fatigue	Yes	Yes	No	TB Suspected
729	Yes	3	No	Bloody	Yes	Normal	High	Yes	No	Disturbed	Malnutrition	Weight Loss	Fatigue	Yes	Yes	Yes	TB Suspected
730	Yes	3	Productive	No	Yes	Dyspnea	High	Yes	No	Disturbed	Malnutrition	Healthy	Fatigue	Yes	Yes	Yes	TB Suspected
731	Yes	3	Productive	Bloody	Yes	Dyspnea	High	Yes	No	Disturbed	Malnutrition	Healthy	Fatigue	Yes	Yes	Yes	TB Suspected
732	Yes	3	Productive	Bloody	Yes	Dyspnea	High	Yes	Yes	Disturbed	Malnutrition	Weight Loss	Fit	Yes	No	No	TB Suspected
733	No	3	Productive	Bloody	Yes	Normal	High	Yes	No	Disturbed	Malnutrition	Weight Loss	Fatigue	No	Yes	No	TB Suspected
734	Yes	3	Productive	Clear	Yes	Dyspnea	High	Yes	No	Normal	Balanced	Weight Loss	Fatigue	Yes	No	No	TB Suspected
735	Yes	3	Productive	Bloody	Yes	Dyspnea	High	No	Yes	Disturbed	Malnutrition	Healthy	Fit	Yes	No	Yes	TB Suspected
736	Yes	3	Productive	Bloody	Normal	Dyspnea	High	No	No	Normal	Malnutrition	Weight Loss	Fatigue	Yes	Yes	Yes	TB Suspected
737	Yes	3	Productive	No	Yes	Dyspnea	High	Yes	No	Disturbed	Balanced	Healthy	Fit	No	No	Yes	TB Suspected
738	Yes	3	Productive	Bloody	Yes	Dyspnea	High	No	No	Disturbed	Balanced	Healthy	Fit	Yes	No	Yes	TB Suspected
739	No	3	Productive	No	Normal	Dyspnea	High	No	No	Disturbed	Balanced	Healthy	Fit	Yes	No	Yes	TB Suspected
740	Yes	3	Productive	Bloody	Yes	Dyspnea	High	No	Yes	Disturbed	Balanced	Healthy	Fit	Yes	No	No	TB Suspected
741	Yes	3	Productive	Bloody	Normal	Dyspnea	High	No	No	Disturbed	Balanced	Healthy	Fatigue	No	No	No	TB Suspected
742	Yes	3	Productive	No	Yes	Normal	High	No	Yes	Disturbed	Balanced	Healthy	Fit	Yes	Yes	No	TB Suspected
743	Yes	3	Productive	Bloody	Normal	Dyspnea	High	No	Yes	Normal	Malnutrition	Healthy	Fit	Yes	No	No	TB Suspected
744	No	3	Productive	Bloody	Normal	Dyspnea	High	Yes	No	Normal	Balanced	Weight Loss	Fit	Yes	No	Yes	TB Suspected
745	Yes	0	No	Bloody	Yes	Dyspnea	High	No	No	Disturbed	Malnutrition	Weight Loss	Fit	No	No	Yes	TB Suspected
746	Yes	3	Productive	Bloody	Normal	Dyspnea	Normal	Yes	No	Disturbed	Malnutrition	Healthy	Fatigue	Yes	No	Yes	TB Suspected
747	Yes	0	Productive	Bloody	Yes	Dyspnea	High	No	No	Disturbed	Balanced	Healthy	Fatigue	Yes	No	Yes	TB Suspected
748	Yes	3	No	No	Yes	Dyspnea	High	No	No	Disturbed	Malnutrition	Healthy	Fatigue	Yes	No	Yes	TB Suspected
749	No	0	No	Bloody	Yes	Normal	Normal	No	Yes	Normal	Malnutrition	Healthy	Fit	Yes	No	No	TB Suspected
750	Yes	3	Productive	Bloody	Yes	Dyspnea	High	No	No	Normal	Balanced	Healthy	Fit	Yes	No	Yes	TB Suspected
751	Yes	3	Productive	No	Yes	Normal	High	Yes	No	Disturbed	Balanced	Healthy	Fatigue	Yes	No	Yes	TB Suspected
752	Yes	3	Productive	Bloody	Yes	Dyspnea	High	No	No	Disturbed	Balanced	Healthy	Fit	Yes	No	Yes	TB Suspected
753	Yes	3	Productive	Bloody	Yes	Dyspnea	High	No	No	Disturbed	Balanced	Healthy	Fit	Yes	No	Yes	TB Suspected
754	Yes	3	Productive	No	Yes	Normal	High	Yes	No	Normal	Balanced	Healthy	Fit	Yes	No	Yes	TB Suspected
755	Yes	0	Productive	Clear	Yes	Dyspnea	High	No	No	Disturbed	Balanced	Weight Loss	Fatigue	Yes	No	No	TB Suspected
756	Yes	0	Productive	No	Yes	Dyspnea	High	No	No	Disturbed	Balanced	Healthy	Fit	Yes	No	No	TB Suspected
757	Yes	3	Productive	Bloody	Normal	Normal	High	No	No	Normal	Malnutrition	Healthy	Fit	Yes	Yes	No	TB Suspected
758	Yes	3	Productive	Bloody	Yes	Dyspnea	Normal	No	No	Disturbed	Balanced	Healthy	Fit	Yes	Yes	No	TB Suspected
759	Yes	3	Productive	Bloody	Yes	Normal	Normal	No	No	Disturbed	Malnutrition	Healthy	Fit	Yes	No	Yes	TB Suspected
760	Yes	3	Productive	Bloody	Yes	Dyspnea	High	No	No	Disturbed	Malnutrition	Weight Loss	Fatigue	Yes	Yes	No	TB Suspected
